# Supplementary material for: Integrative analysis of transcriptomic data related to the liver of laying hens: from physiological basics to newly identified functions
Source: BMC Genomics. 2019 Nov 7;20:821. doi: 10.1186/s12864-019-6185-0 (PMC6839265; doi:10.1186/s12864-019-6185-0)
Supplement: Supplementary file 1 — Additional file 1. Gene annotation of published data [11] based on current chicken genome databases (GRCg6a (GCA_000002315.5) assembly, submitted by the Genome Reference Consortium on April 2018). [file 12864_2019_6185_MOESM1_ESM.xlsx]

## Sheet: Additional file 1
Additional file 1. Gene annotation of published data [11] based on current chicken genome databases (GRCg6a (GCA_000002315.5) assembly, submitted by the Genome Reference Consortium on April 2018)
In red: new gene ID identifier when available
ID	Name in 2011 [11]	Gene_identifier (WASHUC2) [11]	New gene_identifier (GRCg6a)	Gene symbol	EntrezGene ID	Localization (chr)	Status in Gallus-gallus-5.0 assembly	Status in GRCg6a assembly
RIGG13714	ENSGALG00000007069/ADAMTS17 ADAMTS-17 precursor (EC 3.4.24.-) (A disintegrin and metalloproteinase with thrombospondin motifs 17) (ADAM-TS 17) (ADAM-TS17). [Source:Uniprot/SWISSPROT;Acc:Q8TE56] [Oligo: 100% 100%]	ENSGALG00000007069		LOC415514	415514	?	Gene ID withdrawal	Gene ID withdrawal
RIGG12982	TC293639 similar to UP|Q3JRT9_BURP1 (Q3JRT9) AsmA family protein; partial (4%) [Contig: 57.2% 98.7%]	ENSGALG00000005720		LOC415822	415822	?	Gene ID withdrawal	Gene ID withdrawal
RIGG11369	ENSGALG00000002889/ASPSCR1 Tether containing UBX domain for GLUT4 (Alveolar soft part sarcoma chromosome region candidate 1) (Alveolar soft part sarcoma locus) (Renal papillary cell carcinoma protein 17). [Source:Uniprot/SWISSPROT;Acc:Q9BZE9] [Oligo: 100% 100%]	ENSGALG00000002889/ENSGALG00000039172		ASPSCR1	417384	18	present	Gene ID withdrawal
RIGG16852	XM_429786.2 PREDICTED: Gallus gallus LOC420789 (LOC420789); mRNA [Oligo: 100% 100%]	ENSGALG00000012435		LOC420789	420789	2	present	Gene ID withdrawal
RIGG18366	TTHY_CHICK (P27731) Transthyretin precursor (Prealbumin) (TBPA) - Gallus gallus (Chicken) [Contig: 59.4% 66.6%]	ENSGALG00000015149		TTRL	421091	?	Gene ID withdrawal	Gene ID withdrawal
RIGG17432	XM_001232596.1 PREDICTED: Gallus gallus similar to RIKEN cDNA 2310061C15 gene; transcript variant 2 (LOC770023); mRNA [Oligo: 91.5% 95.4%]	ENSGALG00000013498		LOC426139	426139	?	Gene ID withdrawal	Gene ID withdrawal
RIGG05178	XM_001232184.1 PREDICTED: Gallus gallus hypothetical protein LOC769590 (LOC769590); mRNA [Oligo: 100% 100%]	ENSGALG00000003494		LOC769590	769590	20	Gene ID withdrawal	Gene ID withdrawal
RIGG19484	XM_001233579.1 PREDICTED: Gallus gallus hypothetical protein LOC770248 (LOC770248); mRNA [Oligo: 100% 100%]	ENSGALG00000017013		LOC770248	770248	1	Gene ID withdrawal	Gene ID withdrawal
RIGG14591	Gga.40349 Hypothetical protein LOC771349 ## GENE: LOC771349 [Oligo: 100% 100%]	ENSGALG00000008598		LOC771349	771349	5	Gene ID withdrawal	Gene ID withdrawal
RIGG11694	TC259170 similar to UP|Q7QQ84_GIALA (Q7QQ84) GLP_42_14607_13747; partial (5%) [Contig: 22.8% 97.8%]	ENSGALG00000003494			unknown	?	Gene ID withdrawal	Gene ID withdrawal
RIGG05234	?	ENSGALG00000005734			unknown	?	Gene ID withdrawal	Gene ID withdrawal
RIGG00185	NM_001031095.1 Gallus gallus similar to dystrobrevin B DTN-B2 (LOC421992); mRNA emb|AJ720148.1| Gallus gallus mRNA for hypothetical protein; clone 11i20 [Oligo: 100% 100%]	ENSGALG00000022842			unknown	?	Gene ID withdrawal	Gene ID withdrawal
RIGG05209	TBAT_ONCMY (P18288) Tubulin alpha chain; testis-specific - Oncorhynchus mykiss (Rainbow trout) (Salmo gairdneri) [Contig: 16.1% 100%]	ENSGALG00000004093		TBX22	373895	4	present	present
RIGG15762	ENSGALG00000010520/NM_204114.1 Gallus gallus deiodinase; iodothyronine; type II (DIO2); mRNA. [Source:RefSeq_dna;Acc:NM_204114] [Oligo: 100% 100%]	ENSGALG00000010520	ENSGALG00000026005	DIO2	373903	5	present/ENSGALG identifier changed	present
RIGG15444	ENSGALG00000010013/NP_989450.1 endothelin receptor type A [Source:RefSeq_peptide;Acc:NP_989450] [Oligo: 100% 100%]	ENSGALG00000010013		EDNRA	373908	4	present	present
RIGG10932	ENSGALG00000002162/IREB1_CHICK Iron-responsive element-binding protein (IRE-BP) (Iron regulatory protein) (IRP) (Ferritin repressor protein) (Aconitate hydratase) (EC 4.2.1.3) (Citrate hydro-lyase) (Aconitase). [Source:Uniprot/SWISSPROT;Acc:Q90875] [Oligo: 100% 100%]	ENSGALG00000002162		ACO1	373916	Z	present	present
RIGG17847	FBLN1_CHICK (O73775) Fibulin-1 precursor - Gallus gallus (Chicken) [Contig: 55.5% 99.8%]	ENSGALG00000014233		FBLN1	373979	1	present	present
RIGG18256	ENSGALG00000014956/NP_989514.1 polymerase (DNA directed) kappa [Source:RefSeq_peptide;Acc:NP_989514] [Oligo: 100% 100%]	ENSGALG00000014956		POLK	374003	Z	present	present
RIGG07864	ENSGALG00000002430/NP_989530.1 survival of motor neuron 1; telomeric [Source:RefSeq_peptide;Acc:NP_989530] [Oligo: 100% 100%]	ENSGALG00000002430		SMN	374025	Z	present	present
RIGG18870	ENSGALG00000015999/NP_001001462.1 syndecan 2 (heparan sulfate proteoglycan 1; cell surface-associated; fibroglycan) [Source:RefSeq_peptide;Acc:NP_001001462] [Oligo: 100% 100%]	ENSGALG00000015999	ENSGALG00000031424	SDC2	374102	2	present/ENSGALG identifier changed	present
RIGG02085	ENSGALG00000002579/RIMB2_CHICK RIM-binding protein 2 (RIM-BP2). [Source:Uniprot/SWISSPROT;Acc:Q8QFX1] [Oligo: 100% 100%]	ENSGALG00000002579		RIMBP2	374105	15	present	present
RIGG04881	PTPS_RAT (P27213) 6-pyruvoyl tetrahydrobiopterin synthase precursor (EC 4.2.3.12) (PTPS) (PTP synthase) - Rattus norvegicus (Rat) [Contig: 50.4% 85.2%]	ENSGALG00000007848		PTS	374144	24	present	present
RIGG07338	NM_204289.1 Gallus gallus heat shock protein 90kDa beta (Grp94); member 1 (HSP90B1); mRNA gb|M14772.1|CHKHSP108 Chicken heat shock protein 108 mRNA; complete cds [Oligo: 97.1% 98.5%]	ENSGALG00000012726	ENSGALG00000033789	HSP90B1	374163	1	present/ENSGALG identifier changed	present
RIGG04531	JAK2_HUMAN (O60674) Tyrosine-protein kinase JAK2 (EC 2.7.10.2) (Janus kinase 2) (JAK-2) - Homo sapiens (Human) [Contig: 62.1% 86.1%]	ENSGALG00000015027		JAK2	374199	Z	present	present
RIGG03902	SURF4_HUMAN (O15260) Surfeit locus protein 4 - Homo sapiens (Human) [Contig: 33.3% 87%]	ENSGALG00000003178	ENSGALG00000028265	SURF4	374273	17	present/ENSGALG identifier changed	present
RIGG14329	ENSGALG00000008130/NP_989697.2 reticulon 4 [Source:RefSeq_peptide;Acc:NP_989697] [Oligo: 100% 100%]	ENSGALG00000008130	ENSGALG00000029261	RNT4	378790	3	present/ENSGALG identifier changed	present
RIGG04183	STK25_MOUSE (Q9Z2W1) Serine/threonine-protein kinase 25 (EC 2.7.11.1) (Sterile 20/oxidant stress-response kinase 1) (Ste20/oxidant stress response kinase 1) (SOK-1) (Ste20-like kinase) - Mus musculus (Mouse) [Contig: 24.2% 84%]	ENSGALG00000005777	ENSGALG00000037739	STK25	378801	9	present/ENSGALG identifier changed	present
RIGG07322	ENSGALG00000005678/NP_001025512.1 filamin B; beta (actin binding protein 278) [Source:RefSeq_peptide;Acc:NP_001025512] [Oligo: 100% 100%]	ENSGALG00000005678		FLNB	378913	12	present	present
RIGG06467	ENSGALG00000015629/NP_989731.1 translocation associated membrane protein 1 [Source:RefSeq_peptide;Acc:NP_989731] [Oligo: 100% 100%]	ENSGALG00000015629	ENSGALG00000041112	TRAM1	378918	2	present/ENSGALG identifier changed	present
RIGG04696	ENSGALG00000015725/FGRL1_CHICK Fibroblast growth factor receptor-like 1 precursor. [Source:Uniprot/SWISSPROT;Acc:Q7T2H2] [Oligo: 100% 100%]	ENSGALG00000015725	ENSGALG00000037525	FGFRL1	395107	4	present/ENSGALG identifier changed	present
RIGG14773	RGS3_HUMAN (P49796) Regulator of G-protein signaling 3 (RGS3) (RGP3) - Homo sapiens (Human) [Contig: 60.3% 59.6%]	ENSGALG00000008876	ENSGALG00000008881	RGS3	395110	17	present	present
RIGG10927	ENSGALG00000002155/H6ST1_CHICK Heparan-sulfate 6-O-sulfotransferase 1 (EC 2.8.2.-) (HS6ST-1) (cHS6ST- 1). [Source:Uniprot/SWISSPROT;Acc:Q76KB2] [Oligo: 100% 100%]	ENSGALG00000002155		HS6ST1	395141	9	present	present
RIGG10527	PTPRU_HUMAN (Q92729) Receptor-type tyrosine-protein phosphatase U precursor (EC 3.1.3.48) (R-PTP-U) (Protein-tyrosine phosphatase J) (PTP-J) (Pancreatic carcinoma phosphatase 2) (PCP-2) - Homo sapiens (Human) [Contig: 81% 80.2%]	ENSGALG00000001443	ENSGALG00000031440	PTPRU	395153	23	present/ENSGALG identifier changed	present
RIGG06991	ENSGALG00000005911/NP_989839.1 metal response element binding transcription factor 2 [Source:RefSeq_peptide;Acc:NP_989839] [Oligo: 100% 100%]	ENSGALG00000005911	ENSGAL00000043087	MTF2	395174	8	present/ENSGALG identifier changed	present
RIGG15103	IFRD1_HUMAN (O00458) Interferon-related developmental regulator 1 (Nerve growth factor-inducible protein PC4) - Homo sapiens (Human) [Contig: 57% 78.1%]	ENSGALG00000009448		IFRD1	395226	1	present	present
RIGG16666	ACBP_CHICK (Q9PRL8) Acyl-CoA-binding protein (ACBP) (Diazepam-binding inhibitor) (DBI) - Gallus gallus (Chicken) [Contig: 25.1% 98.8%]	ENSGALG00000012112		DBI	395263	7	present	present
RIGG10008	PARK7_CHICK (Q8UW59) Protein DJ-1 - Gallus gallus (Chicken) [Contig: 42.6% 99.4%]	ENSGALG00000000537	ENSGALG00000036214	PARK7	395277	21	present/ENSGALG identifier changed	present
RIGG18197	ENSGALG00000014873/CXA1_CHICK Gap junction alpha-1 protein (Connexin-43) (Cx43). [Source:Uniprot/SWISSPROT;Acc:P14154] [Oligo: 100% 100%]	ENSGALG00000014873		GJA1	395278	3	present	present
RIGG18995	ENSGALG00000016200/SN1L2_CHICK Serine/threonine-protein kinase SNF1-like kinase 2 (EC 2.7.11.1) (Qin- induced kinase). [Source:Uniprot/SWISSPROT;Acc:Q9IA88] [Oligo: 100% 100%]	ENSGALG00000016200	ENSGALG00000041988	SIK1	395417	1	present/ENSGALG identifier changed	present
RIGG17669	ZP1_HUMAN (P60852) Zona pellucida sperm-binding protein 1 precursor (Zona pellucida glycoprotein 1) (Zp-1) - Homo sapiens (Human) [Contig: 52.5% 46.3%]	ENSGALG00000013922	ENSGALG00000031916	ZP1	395418	5	present/ENSGALG identifier changed	present
RIGG00204	ENSGALG00000003806/NP_990035.1 ras homolog gene family; member A [Source:RefSeq_peptide;Acc:NP_990035] [Oligo: 100% 100%]	ENSGALG00000003806		RHOA	395442	12	present	present
RIGG13757	PCSK6_HUMAN (P29122) Proprotein convertase subtilisin/kexin type 6 precursor (EC 3.4.21.-) (Paired basic amino acid cleaving enzyme 4) (Subtilisin/kexin-like protease PACE4) (Subtilisin-like proprotein convertase 4) (SPC4) - Homo sapiens (Human) [Contig: 37.7% 63.6%]	ENSGALG00000007238	ENSGALG00000030076	PCSK6	395454	10	present/ENSGALG identifier changed	present
RIGG11722	SC6A2_HUMAN (P23975) Sodium-dependent noradrenaline transporter (Norepinephrine transporter) (NET) - Homo sapiens (Human) [Contig: 64.6% 81.6%]	ENSGALG00000003560		SLC6A2	395458	11	present	present
RIGG00015	ENSGALG00000007668/Q9I8T6_CHICK Bone morphogenetic protein 7 (Fragment). [Source:Uniprot/SPTREMBL;Acc:Q9I8T6] [Oligo: 100% 100%]	ENSGALG00000007668		BMP7	395494	20	present	present
RIGG11220	ENSGALG00000002634/HDAC3_CHICK Histone deacetylase 3 (HD3). [Source:Uniprot/SWISSPROT;Acc:P56520] [Oligo: 100% 100%]	ENSGALG00000002634		HDAC3	395506	13	present	present
RIGG07082	ENSGALG00000008883/Q9IB43_CHICK Transcription factor Tcf4 (Fragment). [Source:Uniprot/SPTREMBL;Acc:Q9IB43] [Oligo: 100% 100%]	ENSGALG00000008883		TCF7L2	395508	6	present	present
RIGG15943	NID1_HUMAN (P14543) Nidogen-1 precursor (Entactin) - Homo sapiens (Human) [Contig: 96.4% 67.7%]	ENSGALG00000010982	ENSGALG00000042079	NID1	395531	3	present/ENSGALG identifier changed	present
RIGG10430	PHOP1_CHICK (O73884) Phosphoethanolamine/phosphocholine phosphatase (EC 3.1.3.75) (3X11A) - Gallus gallus (Chicken) [Contig: 36.1% 98.8%]	ENSGALG00000001281	ENSGALG00000033683	PHOSPHO1	395650	27	present/ENSGALG identifier changed	present
RIGG07982	ENSGALG00000003446/PRLR_CHICK Prolactin receptor precursor (PRL-R) (CPRLP). [Source:Uniprot/SWISSPROT;Acc:Q04594] [Oligo: 100% 100%]	ENSGALG00000003446		PRLR	395660	Z	present	present
RIGG16680	ATF4_HUMAN (P18848) Cyclic AMP-dependent transcription factor ATF-4 (Activating transcription factor 4) (DNA-binding protein TAXREB67) (Cyclic AMP response element-binding protein 2) (CREB2) - Homo sapiens (Human) [Contig: 51.8% 58.3%]	ENSGALG00000012135		ATF4	395693	1	present	present
RIGG15039	NM_207179.2 Gallus gallus A kinase (PRKA) anchor protein (yotiao) 9 (AKAP9); mRNA [Oligo: 100% 100%]	ENSGALG00000009348	ENSGALG00000040724	AKAP9	395695	2	present/ENSGALG identifier changed	present
RIGG16388	ENSGALG00000011612/NP_990213.1 group-specific component (vitamin D binding protein) [Source:RefSeq_peptide;Acc:NP_990213] [Oligo: 100% 100%]	ENSGALG00000011612		GC	395696	4	present	present
RIGG00358	TC253267 UP|MTPN_CHICK (Q91955) Myotrophin (V-1 protein) (Granule cell differentiation protein); complete [Oligo: 95.7% 98%]	ENSGALG00000012895	ENSGALG00000041619	MTPN	395702	1	present/ENSGALG identifier changed	present
RIGG19025	OTC_CHICK (Q9YHY9) Ornithine carbamoyltransferase; mitochondrial precursor (EC 2.1.3.3) (OTCase) (Ornithine transcarbamylase) - Gallus gallus (Chicken) [Contig: 82.8% 100%]	ENSGALG00000016254		OTC	395735	1	present	present
RIGG17034	ENSGALG00000012747/Q9YHC0_CHICK Enhancer of filamentation 1 homolog (Fragment). [Source:Uniprot/SPTREMBL;Acc:Q9YHC0] [Oligo: 100% 100%]	ENSGALG00000012747		NEDD9	395736	2	present	present
RIGG17310	ENSGALG00000013233/NP_990254.1 KS5 protein [Source:RefSeq_peptide;Acc:NP_990254] [Oligo: 100% 100%]	ENSGALG00000013233	ENSGALG00000042330	PPP1R9B	395762	7	present/ENSGALG identifier changed	present
RIGG16815	CF072_HUMAN (Q9NU53) Protein C6orf72 precursor - Homo sapiens (Human) [Contig: 48% 60.6%]	ENSGALG00000012370		GINM1	395778	3	present	present
RIGG13734	ENSGALG00000007130/NM_205017.1 Gallus gallus ras-related C3 botulinum toxin substrate 1 (rho family; small GTP binding protein Rac1) (RAC1); mRNA. [Source:RefSeq_dna;Acc:NM_205017] [Oligo: 100% 100%]	ENSGALG00000007130		RAC1	395871	14	present	present
RIGG07761	ENSGALG00000001737/NP_990388.1 rabaptin; RAB GTPase binding effector protein 1 [Source:RefSeq_peptide;Acc:NP_990388] [Oligo: 100% 100%]	ENSGALG00000001737		RABEP1	395930	19	present	present
RIGG16203	ENSGALG00000011287/NP_990391.1 sulfotransferase [Source:RefSeq_peptide;Acc:NP_990391] [Oligo: 100% 100%]	ENSGALG00000011287		SULT	395933	3	present	present
RIGG17573	ENSGALG00000013761/MK09_CHICK Mitogen-activated protein kinase 9 (EC 2.7.11.24) (Stress-activated protein kinase JNK2) (c-Jun N-terminal kinase 2). [Source:Uniprot/SWISSPROT;Acc:P79996] [Oligo: 100% 100%]	ENSGALG00000013761	ENSGALG00000039099	MAPK9	395983	13	present/ENSGALG identifier changed	present
RIGG01694	ENSGALG00000001475/STMN1_CHICK Stathmin. [Source:Uniprot/SWISSPROT;Acc:P31395] [Oligo: 100% 100%]	ENSGALG00000001475		STMN1	396057	23	present	present
RIGG18081	GLRX1_CHICK (P79764) Glutaredoxin-1 (Thioltransferase-1) (TTase-1) - Gallus gallus (Chicken) [Contig: 48.6% 99%]	ENSGALG00000014676	ENSGALG00000027483	GLRX	396069	Z	present/ENSGALG identifier changed	present
RIGG07517	NR1D2_HUMAN (Q14995) Orphan nuclear receptor NR1D2 (Rev-erb-beta) (EAR-1R) (Orphan nuclear hormone receptor BD73) - Homo sapiens (Human) [Contig: 47.8% 80.6%]	ENSGALG00000011291		NR1D2	396125	2	present	present
RIGG18690	SMC2_CHICK (Q90988) Structural maintenance of chromosome 2 (Chromosome scaffold protein ScII) - Gallus gallus (Chicken) [Contig: 83.8% 92.5%]	ENSGALG00000015691		SMC2	396156	Z	present	present
RIGG19142	VISL1_RAT (P62762) Visinin-like protein 1 (VILIP) (Neural visinin-like protein 1) (NVL-1) (NVP-1) (21 kDa CABP) - Rattus norvegicus (Rat) [Contig: 30.2% 100%]	ENSGALG00000016464		VSNL1	396189	3	present	present
RIGG11643	RXRG_CHICK (P28701) Retinoic acid receptor RXR-gamma (Retinoid X receptor gamma) - Gallus gallus (Chicken) [Contig: 71.3% 88.8%]	ENSGALG00000003406	ENSGALG00000040730	RXRG	396231	8	present/ENSGALG identifier changed	present
RIGG15938	ENSGALG00000010839/SPCS3_CHICK Signal peptidase complex subunit 3 (EC 3.4.-.-) (Microsomal signal peptidase 23 kDa subunit) (SPase 22 kDa subunit) (SPC22/23) (gp23). [Source:Uniprot/SWISSPROT;Acc:P28687] [Oligo: 100% 100%]	ENSGALG00000010839		SPCS3	396234	4	present	present
RIGG18187	YES_CHICK (P09324) Tyrosine-protein kinase Yes (EC 2.7.10.2) (p61-Yes) - Gallus gallus (Chicken) [Contig: 81.8% 97.7%]	ENSGALG00000014860		YES1	396238	2	present	present
RIGG01697	ENSGALG00000003085/CDC2_CHICK Cell division control protein 2 homolog (EC 2.7.11.22) (EC 2.7.11.23) (p34 protein kinase) (Cyclin-dependent kinase 1) (CDK1). [Source:Uniprot/SWISSPROT;Acc:P13863] [Oligo: 100% 100%]	ENSGALG00000003085		CDK1	396252	6	present	present
RIGG11514	ENSGALG00000003135/Q90717_CHICK Ankyrin 3 (Fragment). [Source:Uniprot/SPTREMBL;Acc:Q90717] [Oligo: 100% 100%]	ENSGALG00000003135		ANK3	396309	6	present	present
RIGG18719	ENSGALG00000015732/IPKA_CHICK cAMP-dependent protein kinase inhibitor alpha (PKI-alpha) (cAMP- dependent protein kinase inhibitor; kidney isoform). [Source:Uniprot/SWISSPROT;Acc:Q90641] [Oligo: 100% 100%]	ENSGALG00000015732	ENSGALG00000053281	PKIA	396333	2	present/ENSGALG identifier changed	present
RIGG08492	ENSGALG00000007555/CCND1_CHICK G1/S-specific cyclin-D1. [Source:Uniprot/SWISSPROT;Acc:P55169] [Oligo: 100% 100%]	ENSGALG00000007555		CCND1	396341	5	present	present
RIGG06800	TEF_CHICK (Q92172) Transcription factor VBP (Vitellogenin gene-binding protein) (Thyrotroph embryonic factor homolog) - Gallus gallus (Chicken) [Contig: 29% 85%]	ENSGALG00000011958		TEF	396342	1	present	present
RIGG20387	GATA6_CHICK (P43693) Transcription factor GATA-6 (GATA-binding factor 6) - Gallus gallus (Chicken) [Contig: 25.5% 79.3%]	ENSGALG00000014976		GATA6	396390	2	present	present
RIGG14643	Gga.2931 Ribosome binding protein 1 homolog 180kDa (dog) ## GENE: RRBP1 [Oligo: 100% 100%]	ENSGALG00000008676		RRBP1	396414	3	present	present
RIGG11896	AT2A2_CHICK (Q03669) Sarcoplasmic/endoplasmic reticulum calcium ATPase 2 (EC 3.6.3.8) (Calcium pump 2) (SERCA2) (SR Ca(2+)-ATPase 2) (Calcium-transporting ATPase sarcoplasmic reticulum type; slow twitch skeletal muscle isoform) (Endoplasmic reticulum class [Contig: 50% 98.2%]	ENSGALG00000003835	ENSGALG00000032287	ATP2A2	396446	15	present/ENSGALG identifier changed	present
RIGG15610	ENSGALG00000010293/RBP_CHICK Riboflavin-binding protein precursor (RBP) [Contains: Riboflavin- binding protein; plasma form; Riboflavin-binding protein; yolk major form; Riboflavin-binding protein; yolk minor form]. [Source:Uniprot/SWISSPROT;Acc:P02752] [Oligo: 100% 100%]	ENSGALG00000010293		RBP	396449	8	present	present
RIGG18356	ENSGALG00000015134/APOV1_CHICK Apovitellenin-1 precursor (Apovitellenin I) (Very low density lipoprotein II) (Apo-VLDL-II) (Apo-II). [Source:Uniprot/SWISSPROT;Acc:P02659] [Oligo: 100% 100%]	ENSGALG00000015134		APOV1	396476	1	present	present
RIGG10287	ENSGALG00000001000/GRP78_CHICK 78 kDa glucose-regulated protein precursor (GRP 78) (Heat shock 70 kDa protein 5) (Immunoglobulin heavy chain-binding protein) (BiP). [Source:Uniprot/SWISSPROT;Acc:Q90593] [Oligo: 100% 100%]	ENSGALG00000001000		HSPA5	396487	17	present	present
RIGG19161	ENSGALG00000016491/APOB_CHICK Apolipoprotein B (Fragment). [Source:Uniprot/SWISSPROT;Acc:P11682] [Oligo: 100% 100%]	ENSGALG00000016491		APOB	396535	3	present	present
RIGG15826	ENSGALG00000010652/NLTP_CHICK Nonspecific lipid-transfer protein (EC 2.3.1.176) (Propanoyl-CoA C- acyltransferase) (NSL-TP) (Sterol carrier protein 2) (SCP-2) (Sterol carrier protein X) (SCP-X) (SCP-chi) (SCPX) (Fragment). [Source:Uniprot/SWISSPROT;Acc:Q07598] [Oligo: 100% 100%]	ENSGALG00000010652		SCP2	396550	8	present	present
RIGG18962	ENSGALG00000016146/NP_001001300.1 topoisomerase (DNA) I; mitochondrial [Source:RefSeq_peptide;Acc:NP_001001300] [Oligo: 100% 100%]	ENSGALG00000016146	ENSGALG00000029572	TOP1MT	408025	2	present/ENSGALG identifier changed	present
RIGG12737	NCB5R_BOVIN (P07514) NADH-cytochrome b5 reductase (EC 1.6.2.2) (B5R) (Diaphorase-1) (Cytochrome b5 reductase 3) [Contains: NADH-cytochrome b5 reductase membrane-bound form; NADH-cytochrome b5 reductase soluble form] - Bos taurus (Bovine) [Contig: 37.1% 67.2%]	ENSGALG00000005301	ENSGALG00000032372	CYB5R2	408182	5	present/ENSGALG identifier changed	present
RIGG09368	GHR_CHICK (Q02092) Growth hormone receptor precursor (GH receptor) (Somatotropin receptor) [Contains: Growth hormone-binding protein (GH-binding protein) (GHBP) (Serum-binding protein)] - Gallus gallus (Chicken) [Contig: 46.8% 100%]	ENSGALG00000014855	ENSGALG00000014855	GHR	408184	Z	present/ENSGALG identifier changed	present
RIGG11130	VKORL_HUMAN (Q8N0U8) Vitamin K epoxide reductase complex subunit 1-like protein 1 (VKORC1-like protein 1) - Homo sapiens (Human) [Contig: 41.5% 83.5%]	ENSGALG00000002501		VKORC1L1	408253	19	present	present
RIGG17540	CYB5_CHICK (P00174) Cytochrome b5 - Gallus gallus (Chicken) [Contig: 25.9% 85.5%]	ENSGALG00000013708		CYB5A	414798	2	present	present
RIGG07340	ENSGALG00000008572/LAMP2_CHICK Lysosome-associated membrane glycoprotein 2 precursor (LAMP-2). [Source:Uniprot/SWISSPROT;Acc:Q90617] [Oligo: 100% 100%]	ENSGALG00000008572		LAMP2	414800	4	present	present
RIGG07434	Gga.797 Thrombospondin 2 ## GENE: THBS2 [Oligo: 100% 100%]	ENSGALG00000011200		THBS2	414837	3	present	present
RIGG07977	ENSGALG00000003427/USP3 Ubiquitin carboxyl-terminal hydrolase 3 (EC 3.1.2.15) (Ubiquitin thioesterase 3) (Ubiquitin-specific-processing protease 3) (Deubiquitinating enzyme 3). [Source:Uniprot/SWISSPROT;Acc:Q9Y6I4] [Oligo: 100% 100%]	ENSGALG00000003427		USP3	415369	10	present	present
RIGG12144	AQP9_HUMAN (O43315) Aquaporin-9 (AQP-9) (Small solute channel 1) - Homo sapiens (Human) [Contig: 42% 52.2%]	ENSGALG00000004261		AQP9	415402	10	present	present
RIGG12159	CING_XENLA (Q9PTD7) Cingulin - Xenopus laevis (African clawed frog) [Contig: 99.7% 24%]	ENSGALG00000004294		CGNL1	415405	10	present	present
RIGG10299	K0256_MOUSE (Q6A098) Protein KIAA0256 - Mus musculus (Mouse) [Contig: 84.4% 68%]	ENSGALG00000004984	ENSGALG00000041362	SECISBP2L	415435	10	present/ENSGALG identifier changed	present
RIGG13000	PSL2_HUMAN (Q8TCT8) Signal peptide peptidase-like 2A (EC 3.4.23.-) (Protein SPP-like 2A) (Protein SPPL2a) (Intramembrane protease 3) (IMP3) (Presenilin-like protein 2) - Homo sapiens (Human) [Contig: 33.8% 58%]	ENSGALG00000005758	ENSGALG00000031348	SPPL2A	415450	10	present/ENSGALG identifier changed	present
RIGG13132	U235_HUMAN (Q8WUR7) UPF0235 protein C15orf40 - Homo sapiens (Human) [Contig: 19.9% 80.2%]	ENSGALG00000006020		BTBD1	415461	10	present	present
RIGG13414	ENSGALG00000006534/PEX11A Peroxisomal membrane protein 11A (Peroxin-11A) (Peroxisomal biogenesis factor 11A) (PEX11alpha) (Pex11palpha) (HsPEX11p) (28 kDa peroxisomal integral membrane protein) (PMP28). [Source:Uniprot/SWISSPROT;Acc:O75192] [Oligo: 100% 100%]	ENSGALG00000006534		PEX11A	415486	10	present	present
RIGG13502	ENSGALG00000006689/ABHD2 Abhydrolase domain-containing protein 2 (EC 3.1.1.-) (Lung alpha/beta hydrolase 2) (Protein PHPS1-2). [Source:Uniprot/SWISSPROT;Acc:P08910] [Oligo: 100% 100%]	ENSGALG00000006689		ABHD2	415493	10	present	present
RIGG03580	XM_413867.2 PREDICTED: Gallus gallus milk fat globule-EGF factor 8 protein (MFGE8); mRNA [Oligo: 92.3% 100%]	ENSGALG00000006702		MFGE8	415494	10	present	present
RIGG04056	ENSGALG00000007162/NP_001019905.1 selenoprotein S [Source:RefSeq_peptide;Acc:NP_001019905] [Oligo: 100% 100%]	ENSGALG00000007162		SELENOS	415522	10	present	present
RIGG08471	ENSGALG00000007365/XR_026923.1 PREDICTED: Gallus gallus similar to Parp16 protein (LOC415534); mRNA. [Source:RefSeq_dna;Acc:XR_026923] [Oligo: 100% 100%]	ENSGALG00000007365		PARP16	415534	10	present	present
RIGG20293	ENSGALG00000007695/NP_001007830.1 small nuclear RNA activating complex; polypeptide 5 [Source:RefSeq_peptide;Acc:NP_001007830] [Oligo: 100% 100%]	ENSGALG00000007695		SNAPC5	415550	10	present	present
RIGG09803	ENSGALG00000000189/YTHDC2 YTH domain-containing protein 2. [Source:Uniprot/SWISSPROT;Acc:Q9H6S0] [Oligo: 100% 100%]	ENSGALG00000000189		YTHDC2	415602	Z	present	present
RIGG01576	HERPU_MOUSE (Q9JJK5) Homocysteine-responsive endoplasmic reticulum-resident ubiquitin-like domain member 1 protein - Mus musculus (Mouse) [Contig: 94.3% 46.9%]	ENSGALG00000001220		HERPUD1	415644	11	present	present
RIGG20084	ENSGALG00000003273/NP_001005837.1 hydroxysteroid dehydrogenase like 1 [Source:RefSeq_peptide;Acc:NP_001005837] [Oligo: 100% 100%]	ENSGALG00000003273		HSDL1	415703	11	present	present
RIGG11599	ENSGALG00000003323/OSGIN1 Oxidative stress induced growth inhibitor 1 (Pregnancy-induced growth inhibitor OKL38) (huOKL38) (Ovary; kidney and liver protein 38). [Source:Uniprot/SWISSPROT;Acc:Q9UJX0] [Oligo: 100% 100%]	ENSGALG00000003323		OSGIN1	415706	11	present	present
RIGG05175	WD51A_BOVIN (Q2TBP4) WD repeat protein 51A - Bos taurus (Bovine) [Contig: 65.3% 82.7%]	ENSGALG00000001444	ENSGALG00000034572	POC1A	415889	12	present/ENSGALG identifier changed	present
RIGG00183	UBP4_HUMAN (Q13107) Ubiquitin carboxyl-terminal hydrolase 4 (EC 3.1.2.15) (Ubiquitin thioesterase 4) (Ubiquitin-specific-processing protease 4) (Deubiquitinating enzyme 4) (Ubiquitous nuclear protein homolog) - Homo sapiens (Human) [Contig: 84.6% 67.8%]	ENSGALG00000003799		USP4	415937	12	present	present
RIGG07383	SYIC_HUMAN (P41252) Isoleucyl-tRNA synthetase; cytoplasmic (EC 6.1.1.5) (Isoleucine--tRNA ligase) (IleRS) (IRS) - Homo sapiens (Human) [Contig: 83.2% 81.3%]	ENSGALG00000004813		IARS	415957	12	present	present
RIGG12463	AT2B2_RAT (P11506) Plasma membrane calcium-transporting ATPase 2 (EC 3.6.3.8) (PMCA2) (Plasma membrane calcium pump isoform 2) (Plasma membrane calcium ATPase isoform 2) - Rattus norvegicus (Rat) [Contig: 81.4% 91.1%]	ENSGALG00000004829	ENSGALG00000030908	ATPB2	415958	12	present/ENSGALG identifier changed	present
RIGG12686	ENSGALG00000005231/SUSD3 Sushi domain-containing protein 3. [Source:Uniprot/SWISSPROT;Acc:Q96L08] [Oligo: 100% 100%]	ENSGALG00000005231	ENSGALG00000025886	SUSD3	415988	12	present/ENSGALG identifier changed	present
RIGG02799	Q5RFM8_PONPY (Q5RFM8) Hypothetical protein DKFZp469A2221 (Fragment) - Pongo pygmaeus (Orangutan) [Contig: 99.3% 76.2%]	ENSGALG00000005656		DENND6A	416006	12	present	present
RIGG08254	ENSGALG00000005696/ABHD6 Abhydrolase domain-containing protein 6 (EC 3.-.-.-). [Source:Uniprot/SWISSPROT;Acc:Q9BV23] [Oligo: 100% 100%]	ENSGALG00000005696		ABHD6	416009	12	present	present
RIGG00083	ENSGALG00000005701/NP_001025767.1 inositol hexaphosphate kinase 2 [Source:RefSeq_peptide;Acc:NP_001025767] [Oligo: 100% 100%]	ENSGALG00000005701		IP6K2	416010	12	present	present
RIGG08293	ENSGALG00000005966/SEC61A1 Protein transport protein Sec61 subunit alpha isoform 1 (Sec61 alpha- 1). [Source:Uniprot/SWISSPROT;Acc:P61619] [Oligo: 100% 100%]	ENSGALG00000005966		SEC61A1	416023	12	present	present
RIGG08336	ENSGALG00000006235/XR_027058.1 PREDICTED: Gallus gallus similar to MGC80162 protein (LOC416033); mRNA. [Source:RefSeq_dna;Acc:XR_027058] [Oligo: 100% 100%]	ENSGALG00000006235	ENSGALG00000034289	SLC41A3	416033	12	present/ENSGALG identifier changed	present
RIGG13305	ENSGALG00000006328/CHCHD4 Mitochondrial intermembrane space import and assembly protein 40 (Coiled-coil-helix-coiled-coil-helix domain-containing protein 4). [Source:Uniprot/SWISSPROT;Acc:Q8N4Q1] [Oligo: 100% 100%]	ENSGALG00000006328		CHCHD4	416037	12	present	present
RIGG13652	ENSGALG00000006977/SLC25A20 Mitochondrial carnitine/acylcarnitine carrier protein (Carnitine/acylcarnitine translocase) (CAC) (Solute carrier family 25 member 20). [Source:Uniprot/SWISSPROT;Acc:O43772] [Oligo: 100% 100%]	ENSGALG00000006977	ENSGALG00000028227	SLC25A20	416062	12	present/ENSGALG identifier changed	present
RIGG20094	ENSGALG00000008320/NP_001006143.1 ER degradation enhancer; mannosidase alpha-like 1 [Source:RefSeq_peptide;Acc:NP_001006143] [Oligo: 100% 100%]	ENSGALG00000008320		EDEM1	416110	12	present	present
RIGG11813	ENSGALG00000003702/NP_001025786.1 epsin 4 [Source:RefSeq_peptide;Acc:NP_001025786] [Oligo: 100% 100%]	ENSGALG00000003702		CLINT1	416240	13	present	present
RIGG09325	Gga.29117 CCR4-NOT transcription complex; subunit 6 ## GENE: CNOT6 [Oligo: 100% 100%]	ENSGALG00000006026	ENSGALG00000034316	CNOT6	416293	13	present/ENSGALG identifier changed	present
RIGG00178	SAR1B_BOVIN (Q3T0T7) GTP-binding protein SAR1b - Bos taurus (Bovine) [Contig: 24.4% 96.9%]	ENSGALG00000006419	ENSGALG00000038753	SAR1B	416314	13	present/ENSGALG identifier changed	present
RIGG04185	YIPF5_PONPY (Q5R6W5) Protein YIPF5 (YIP1 family member 5) - Pongo pygmaeus (Orangutan) [Contig: 31.4% 82.4%]	ENSGALG00000007404		YIPF5	416344	13	present	present
RIGG06739	SCAM1_PIG (O77735) Secretory carrier-associated membrane protein 1 (Secretory carrier membrane protein 1) - Sus scrofa (Pig) [Contig: 68.8% 79.9%]	ENSGALG00000004425		SCAMP1	416368	Z	present	present
RIGG03909		ENSGALG00000001732		EPG5	416379	Z	present	present
RIGG01742	TXD11_HUMAN (Q6PKC3) Thioredoxin domain-containing protein 11 (EF-hand-binding protein 1) - Homo sapiens (Human) [Contig: 47.4% 63.4%]	ENSGALG00000003154		TXNDC11	416428	14	present	present
RIGG07100	ENSGALG00000004055/C7orf50 MGC11257 protein (Hypothetical protein FP15621). [Source:Uniprot/SPTREMBL;Acc:Q9BRJ6] [Oligo: 100% 100%]	ENSGALG00000004055		C14H7orf50	416455	14	present	present
RIGG02061	ENSGALG00000005115/NP_001012806.1 epsin 2 [Source:RefSeq_peptide;Acc:NP_001012806] [Oligo: 100% 100%]	ENSGALG00000005115	ENSGALG00000035919	EPN2	416524	14	present/ENSGALG identifier changed	present
RIGG05878	TBL3_HUMAN (Q12788) WD repeat protein SAZD (Transducin beta-like 3 protein) - Homo sapiens (Human) [Contig: 28.2% 55.9%]	ENSGALG00000005572		NOXO1	416546	14	present	present
RIGG13611	ENSGALG00000006911/TMC5 Transmembrane channel-like protein 5. [Source:Uniprot/SWISSPROT;Acc:Q6UXY8] [Oligo: 100% 100%]	ENSGALG00000006911		TMC5	416611	14	present	present
RIGG13615	GDE1_HUMAN (Q9NZC3) Glycerophosphodiester phosphodiesterase 1 (EC 3.1.4.44) (Membrane interacting protein of RGS16) (RGS16-interacting membrane protein) - Homo sapiens (Human) [Contig: 27% 67.5%]	ENSGALG00000006916		GDE1	416612	14	present	present
RIGG08507	ENSGALG00000007638/HMOX2 Heme oxygenase 2 (EC 1.14.99.3) (HO-2). [Source:Uniprot/SWISSPROT;Acc:P30519] [Oligo: 100% 100%]	ENSGALG00000007638		HMOX2	416663	14	present	present
RIGG00233	ENSGALG00000008437/NP_001025819.1 neuroepithelial cell transforming gene 1 [Source:RefSeq_peptide;Acc:NP_001025819] [Oligo: 100% 100%]	ENSGALG00000008437		NET1	416693	1	present	present
RIGG20110	ENSGALG00000008691/NP_001006178.1 sorting nexin 5 [Source:RefSeq_peptide;Acc:NP_001006178] [Oligo: 100% 100%]	ENSGALG00000008691		SNX5	416718	3	present	present
RIGG20297	ENSGALG00000001435/Q5ZIB0_CHICK Hypothetical protein. [Source:Uniprot/SPTREMBL;Acc:Q5ZIB0] [Oligo: 100% 100%]	ENSGALG00000001435	ENSGALG00000031982	SDF2L1	416770	15	present/ENSGALG identifier changed	present
RIGG11591	ENSGALG00000003307/NP_001006186.1 coated vesicle membrane protein [Source:RefSeq_peptide;Acc:NP_001006186] [Oligo: 100% 100%]	ENSGALG00000003307		TMED2	416821	15	present	present
RIGG07045	XM_415115.2 PREDICTED: Gallus gallus similar to hypothetical protein MGC7036 (LOC416824); mRNA [Oligo: 100% 97.3%]	ENSGALG00000003321		RILPL2	416824	15	Gene ID withdrawal	present
RIGG11888	ENSGALG00000003826/ANAPC7 Anaphase-promoting complex subunit 7 (APC7) (Cyclosome subunit 7). [Source:Uniprot/SWISSPROT;Acc:Q9UJX3] [Oligo: 100% 100%]	ENSGALG00000003826		ANAPC7	416838	15	present	present
RIGG20115	ANC5_HUMAN (Q9UJX4) Anaphase-promoting complex subunit 5 (APC5) (Cyclosome subunit 5) - Homo sapiens (Human) [Contig: 93.1% 83.8%]	ENSGALG00000004179		ANAPC5	416842	15	present	present
RIGG06796	ERP29_CHICK (P81628) Endoplasmic reticulum protein ERp29 (Fragment) - Gallus gallus (Chicken) [Contig: 27.8% 93.6%]	ENSGALG00000023510		ERP29	416882	15	present	present
RIGG08143	ENSGALG00000004858/NP_009007.2 Huntingtin interacting protein E [Source:RefSeq_peptide;Acc:NP_009007] [Oligo: 100% 100%]	ENSGALG00000004858		FICD	416889	15	present	present
RIGG00356	DERL2_PONPY (Q5RC74) Derlin-2 (Degradation in endoplasmic reticulum protein 2) (Der1-like protein 2) - Pongo pygmaeus (Orangutan) [Contig: 35.9% 69.5%]	ENSGALG00000005994		DERL3	416934	15	present	present
RIGG08424	ENSGALG00000006872/PISD Phosphatidylserine decarboxylase proenzyme (EC 4.1.1.65) [Contains: Phosphatidylserine decarboxylase alpha chain; Phosphatidylserine decarboxylase beta chain]. [Source:Uniprot/SWISSPROT;Acc:Q9UG56] [Oligo: 100% 100%]	ENSGALG00000006872		PISD	416960	15	present	present
RIGG08449	K0152_HUMAN (Q14165) Protein KIAA0152 precursor - Homo sapiens (Human) [Contig: 44.9% 88.6%]	ENSGALG00000007102		MLEC	416971	15	present	present
RIGG10382	ENSGALG00000001187/STRBP_CHICK Spermatid perinuclear RNA-binding protein. [Source:Uniprot/SWISSPROT;Acc:Q5ZIL4] [Oligo: 100% 100%]	ENSGALG00000001187	ENSGALG00000029927	STRBP	417105	17	present/ENSGALG identifier changed	present
RIGG11054	Gga.18782 SEC16 homolog A (S. cerevisiae) ## GENE: SEC16A [Oligo: 100% 100%]	ENSGALG00000002364		SEC16A	417136	17	present	present
RIGG11523	ENSGALG00000003175/C9orf96 Protein kinase-like protein SgK071. [Source:Uniprot/SWISSPROT;Acc:Q8NE28] [Oligo: 100% 100%]	ENSGALG00000003175		STKLD1	417154	17	present	present
RIGG08640	ENSGALG00000008681/NELF Nasal embryonic luteinizing hormone-releasing hormone factor (Nasal embryonic LHRH factor). [Source:Uniprot/SWISSPROT;Acc:Q6X4W1] [Oligo: 100% 100%]	ENSGALG00000008681		NSMF	417260	17	present	present
RIGG14755	ENSGALG00000008844/SLC31A1 High-affinity copper uptake protein 1 (hCTR1) (Copper transporter 1) (Solute carrier family 31 member 1). [Source:Uniprot/SWISSPROT;Acc:O15431] [Oligo: 100% 100%]	ENSGALG00000008844		SLC31A1	417268	17	present	present
RIGG20120	ENSGALG00000009008/EDF1_CHICK Endothelial differentiation-related factor 1 homolog (EDF-1). [Source:Uniprot/SWISSPROT;Acc:Q5ZMC0] [Oligo: 100% 100%]	ENSGALG00000009008	ENSGALG00000038003	EDF1	417286	17	present/ENSGALG identifier changed	present
RIGG14888	ENSGALG00000009079/MAN1B1 Endoplasmic reticulum mannosyl-oligosaccharide 1;2-alpha-mannosidase (EC 3.2.1.113) (ER alpha-1;2-mannosidase) (Mannosidase alpha class 1B member 1) (Man9GlcNAc2-specific-processing alpha-mannosidase). [Source:Uniprot/SWISSPROT;Acc:Q9UKM7] [Oligo: 100% 100%]	ENSGALG00000009079	ENSGALG+B138:E14600000037375	MAN1B1	417296	17	present/ENSGALG identifier changed	present
RIGG11484	PPCT_RAT (P53809) Phosphatidylcholine transfer protein (PC-TP) (StAR-related lipid transfer protein 2) (StARD2) (START domain-containing protein 2) - Rattus norvegicus (Rat) [Contig: 41.8% 71.8%]	ENSGALG00000003099		PCTP	417399	18	present	present
RIGG02528	XM_415667.2 PREDICTED: Gallus gallus testis expressed sequence 2 (TEX2); mRNA [Oligo: 100% 100%]	ENSGALG00000003496		TEXT2	417415	18	present	present
RIGG10550	Gga.16637 Similar to Cytochrome b5 domain containing 2 ## GENE: LOC417495 [Oligo: 100% 100%]	ENSGALG00000001479		CYB5D2	417495	19	present	present
RIGG07742	DERL2_PONPY (Q5RC74) Derlin-2 (Degradation in endoplasmic reticulum protein 2) (Der1-like protein 2) - Pongo pygmaeus (Orangutan) [Contig: 60.1% 87.1%]	ENSGALG00000001649	ENSGALG00000041844	DERL2	417498	19	present/ENSGALG identifier changed	present
RIGG11215	ENSGALG00000002629/C7orf42 CDNA FLJ10099 fis; clone HEMBA1002462 (Hypothetical protein FLJ10099) (C7orf42 protein) (Chromosome 7 open reading frame 42). [Source:Uniprot/SPTREMBL;Acc:Q9NWD8] [Oligo: 100% 100%]	ENSGALG00000002629	ENSGALG00000033954	TMEM248	417549	19	present/ENSGALG identifier changed	present
RIGG16099	ENSGALG00000002709/NP_001006220.2 myosin IC [Source:RefSeq_peptide;Acc:NP_001006220] [Oligo: 100% 100%]	ENSGALG00000002709		MYO1C	417555	19	present	present
RIGG12652	ENSGALG00000005160/TMEM49 Transmembrane protein 49 (Vacuole membrane protein 1). [Source:Uniprot/SWISSPROT;Acc:Q96GC9] [Oligo: 100% 100%]	ENSGALG00000005160		VMP1	417635	19	present	present
RIGG12974	ENSGALG00000005702/TMEM97 Transmembrane protein 97 (Protein MAC30). [Source:Uniprot/SWISSPROT;Acc:Q5BJF2] [Oligo: 100% 100%]	ENSGALG00000005702		TMEM97	417670	19	present	present
RIGG13685	Gga.34869 Copine VIII ## GENE: CPNE8 [Oligo: 100% 100%]	ENSGALG00000007025		CPNE8	417690	1	present	present
RIGG14257	BAP29_MOUSE (Q61334) B-cell receptor-associated protein 29 (BCR-associated protein Bap29) - Mus musculus (Mouse) [Contig: 36.7% 46%]	ENSGALG00000008009		BCAP29	417702	1	present	present
RIGG00043	ALG12_HUMAN (Q9BV10) Dolichyl-P-Man:Man(7)GlcNAc(2)-PP-dolichyl-alpha-1; 6-mannosyltransferase (EC 2.4.1.-) (Mannosyltransferase ALG12 homolog) (hALG12) (Membrane protein SB87) - Homo sapiens (Human) [Contig: 52.5% 67.9%]	ENSGALG00000008539		ALG12	417733	1	present	present
RIGG16225	CRE2A_XENLA (Q5XH36) Cysteine-rich with EGF-like domain protein 2-A precursor - Xenopus laevis (African clawed frog) [Contig: 57.9% 62.6%]	ENSGALG00000008551		CRELD2	417735	1	present	present
RIGG02846	ENSGALG00000009485/IMMP2L Mitochondrial inner membrane protease subunit 2 (EC 3.4.21.-) (IMP2- like protein). [Source:Uniprot/SWISSPROT;Acc:Q96T52] [Oligo: 100% 100%]	ENSGALG00000009485		IMMP2L	417780	1	present	present
RIGG15128	ENSGALG00000009492/NP_001025906.1 DnaJ (Hsp40) homolog; subfamily B; member 9 [Source:RefSeq_peptide;Acc:NP_001025906] [Oligo: 100% 100%]	ENSGALG00000009492		DNAJB9	417783	1	present	present
RIGG20131	THAP4_BOVIN (Q2TBI2) THAP domain-containing protein 4 - Bos taurus (Bovine) [Contig: 22.4% 37.7%]	ENSGALG00000009494		THAP5	417784	1	present	present
RIGG15339	ENSGALG00000009842/NP_001007852.1 Ras association (RalGDS/AF-6) domain family 3 [Source:RefSeq_peptide;Acc:NP_001007852] [Oligo: 100% 100%]	ENSGALG00000009842		RASSF3	417828	1	present	present
RIGG02690	MSRB_SYNEL (Q8DJK9) Peptide methionine sulfoxide reductase msrB (EC 1.8.4.12) (Peptide-methionine (R)-S-oxide reductase) - Synechococcus elongatus (Thermosynechococcus elongatus) [Contig: 47.4% 55.6%]	ENSGALG00000017400	ENSGALG00000026661	MSRB3	417833	1	present/ENSGALG identifier changed	present
RIGG15447	ASPRX_ORYSA (P42211) Aspartic proteinase precursor (EC 3.4.23.-) - Oryza sativa (Rice) [Contig: 17.6% 62.9%]	ENSGALG00000010018		CTSEAL	417848	1	present	present
RIGG04222	ENSGALG00000011159/C12orf50 CDNA FLJ35821 fis; clone TESTI2006218 (Chromosome 12 open reading frame 50). [Source:Uniprot/SPTREMBL;Acc:Q8NA57] [Oligo: 100% 100%]	ENSGALG00000011159		C1H12orf50	417885	1	present	present
RIGG20138	ENSGALG00000012201/NP_001006242.1 dynein light chain 4; axonemal [Source:RefSeq_peptide;Acc:NP_001006242] [Oligo: 100% 100%]	ENSGALG00000012201	ENSGALG00000043451	DNAL4	418019	1	present/ENSGALG identifier changed	present
RIGG16721	Gga.10859 Similar to family with sequence similarity 20; member C; IMAGE:4942737 ## GENE: LOC418020 [Oligo: 100% 100%]	ENSGALG00000012204	ENSGALG00000048223	FAM20CL	418020	1	present/ENSGALG identifier changed	present
RIGG09154	ENSGALG00000012823/TRIM24 Transcription intermediary factor 1-alpha (TIF1-alpha) (Tripartite motif-containing protein 24) (RING finger protein 82). [Source:Uniprot/SWISSPROT;Acc:O15164] [Oligo: 100% 100%]	ENSGALG00000012823		TRIM24	418106	1	present	present
RIGG17107	XM_416356.2 PREDICTED: Gallus gallus cAMP responsive element binding protein 3-like 2 (CREB3L2); mRNA [Oligo: 100% 100%]	ENSGALG00000012877		CREB3L2	418123	1	present	present
RIGG20141	ENSGALG00000013036/NP_001006246.1 vacuolar H+ ATPase E1 [Source:RefSeq_peptide;Acc:NP_001006246] [Oligo: 100% 100%]	ENSGALG00000013036		ATP6V1E1	418162	1	present	present
RIGG09291	NM_001030771.1 Gallus gallus PTPRF interacting protein; binding protein 1 (liprin beta 1) (PPFIBP1); mRNA emb|AJ851523.1| Gallus gallus mRNA for hypothetical protein; clone 4k2 [Oligo: 84.3% 100%]	ENSGALG00000014106		PPFIBP1	418219	1	present	present
RIGG17783	PP11_HUMAN (P21128) Placental protein 11 precursor (EC 3.4.21.-) (PP11) - Homo sapiens (Human) [Contig: 31.4% 35.4%]	ENSGALG00000014126		ENDOUL	418221	1	present	present
RIGG17793	ARFG3_HUMAN (Q9NP61) ADP-ribosylation factor GTPase-activating protein 3 (ARF GAP 3) - Homo sapiens (Human) [Contig: 51.9% 65.8%]	ENSGALG00000014140		ARFGAP3	418224	1	present	present
RIGG17823	ADPN_HUMAN (Q9NST1) Adiponutrin (iPLA2-epsilon) (Calcium-independent phospholipase A2-epsilon) (Patatin-like phospholipase domain-containing protein 3) [Includes: Triacylglycerol lipase (EC 3.1.1.3); Acylglycerol O-acyltransferase (EC 2.3.1.-)] - Homo sapi [Contig: 68.6% 48.4%]	ENSGALG00000014190	ENSGALG00000029308	PNPLA3	418233	1	present/ENSGALG identifier changed	present
RIGG17841	CV009_HUMAN (Q6ICG6) Uncharacterized protein C22orf9 - Homo sapiens (Human) [Contig: 54.5% 85.2%]	ENSGALG00000014226		KIAA0930	418241	1	present	present
RIGG18128	HAOX2_RAT (Q07523) Hydroxyacid oxidase 2 (EC 1.1.3.15) (HAOX2) ((S)-2-hydroxy-acid oxidase; peroxisomal) (Long chain alpha-hydroxy acid oxidase) (Long-chain L-2-hydroxy acid oxidase) - Rattus norvegicus (Rat) [Contig: 37.1% 44.5%]	ENSGALG00000014766		HAO2	418311	1	present	present
RIGG02637	ENSGALG00000015131/NP_001012838.1 claudin domain containing 1 [Source:RefSeq_peptide;Acc:NP_001012838] [Oligo: 100% 100%]	ENSGALG00000015131	ENSGALG00000039538	CLDND1	418357	1	present/ENSGALG identifier changed	present
RIGG18430	DCBLD2 discoidin, CUB and LCCL domain containing 2 [ Gallus gallus (chicken) ]	ENSGALG00000015258		DCBLD2	418379	1	present	present
RIGG18433	CC50A_MOUSE (Q8VEK0) Cell cycle control protein 50A (Transmembrane protein 30A) - Mus musculus (Mouse) [Contig: 42.7% 57.3%]	ENSGALG00000015263		TMEM30CP	418380	1	present	present
RIGG18500	Gga.13077 Pleckstrin homology-like domain; family B; member 2 ## GENE: PHLDB2 [Oligo: 100% 100%]	ENSGALG00000015377		PHLDB2	418418	1	present	present
RIGG18668	ENSGALG00000019201/NP_001025964.1 stress 70 protein chaperone; microsome-associated; 60kDa [Source:RefSeq_peptide;Acc:NP_001025964] [Oligo: 100% 100%]	ENSGALG00000019201		HSPA13	418469	1	present	present
RIGG18680	ENSGALG00000015679/NP_001006256.1 SAM domain; SH3 domain and nuclear localisation signals; 1 [Source:RefSeq_peptide;Acc:NP_001006256] [Oligo: 100% 100%]	ENSGALG00000015679	ENSGALG00000040926	SAMSN1	418470	1	present/ENSGALG identifier changed	present
RIGG18698	ENSGALG00000015701/CXADR Coxsackievirus and adenovirus receptor precursor (Coxsackievirus B- adenovirus receptor) (hCAR) (CVB3-binding protein) (HCVADR). [Source:Uniprot/SWISSPROT;Acc:P78310] [Oligo: 100% 100%]	ENSGALG00000015701		TSTD1	418473	1	present	present
RIGG09513	Gga.31202 Tetratricopeptide repeat domain 3 ## GENE: TTC3 [Oligo: 100% 100%]	ENSGALG00000016050		TTC3	418518	1	present	present
RIGG07394	ENSGALG00000016345/KLH15_CHICK Kelch-like protein 15. [Source:Uniprot/SWISSPROT;Acc:Q5ZJU2] [Oligo: 100% 100%]	ENSGALG00000016345		APOO	418599	1	present	present
RIGG19185	ENSGALG00000016538/RAI2 Retinoic acid-induced protein 2. [Source:Uniprot/SWISSPROT;Acc:Q9Y5P3] [Oligo: 100% 100%]	ENSGALG00000016538		RAI2	418614	1	present	present
RIGG19865	Q3UZV7_MOUSE (Q3UZV7) Adult male pituitary gland cDNA; RIKEN full-length enriched library; clone:5330415B22 product:hypothetical Mannose-6-phosphate receptor; binding containing protein; full insert sequence - Mus musculus (Mouse) [Contig: 99.6% 74.4%]	ENSGALG00000006606	ENSGALG00000030324	KIAA1324L	418645	1	present/ENSGALG identifier changed	present
RIGG19255	Gga.41622 Arylsulfatase D ## GENE: ARSD [Oligo: 100% 100%]	ENSGALG00000016648		ARSD	418658	1	present	present
RIGG09594	ARSE_HUMAN (P51690) Arylsulfatase E precursor (EC 3.1.6.-) (ASE) - Homo sapiens (Human) [Contig: 86.1% 62.6%]	ENSGALG00000016654		ARSE	418659	1	present	present
RIGG00887	MCF2L_MOUSE (Q64096) Guanine nucleotide exchange factor DBS (DBL's big sister) (MCF2-transforming sequence-like protein) - Mus musculus (Mouse) [Contig: 13.6% 57.2%]	ENSGALG00000016834		MCF2L	418748	1	present	present
RIGG19379	ENSGALG00000016855/U430_CHICK UPF0430 protein. [Source:Uniprot/SWISSPROT;Acc:Q5ZL35] [Oligo: 100% 100%]	ENSGALG00000016855		ARGLU1	418765	1	present	present
RIGG19406	ENSGALG00000016894/DNJC3_CHICK DnaJ homolog subfamily C member 3. [Source:Uniprot/SWISSPROT;Acc:Q5ZI13] [Oligo: 100% 100%]	ENSGALG00000016894		DNAJC3	418787	1	present	present
RIGG19411	ENSGALG00000016902/GPC5 Glypican-5 precursor. [Source:Uniprot/SWISSPROT;Acc:P78333] [Oligo: 100% 100%]	ENSGALG00000016902		GPC5	418795	1	present	present
RIGG02916	NFIP2_HUMAN (Q9NV92) NEDD4 family-interacting protein 2 (NEDD4 WW domain-binding protein 5A) (Putative MAPK-activating protein PM04/PM05/PM06/PM07) (Putative NF-kappa-B-activating protein 413) - Homo sapiens (Human) [Contig: 14.2% 58.9%]	ENSGALG00000016909		NDFIP2	418803	1	present	present
RIGG06470	TC297431 similar to UP|Q40857_PICGL (Q40857) EMB34 protein; partial (6%) [Contig: 67.3% 98.8%]	ENSGALG00000017072		N4BP2L1	418914	1	present	present
RIGG05417	ENSGALG00000017122/SGCG Gamma-sarcoglycan (Gamma-SG) (35 kDa dystrophin-associated glycoprotein) (35DAG). [Source:Uniprot/SWISSPROT;Acc:Q13326] [Oligo: 100% 100%]	ENSGALG00000017122		SGCG	418945	1	present	present
RIGG19561	ENSGALG00000017146/PARP4 Poly [ADP-ribose] polymerase 4 (EC 2.4.2.30) (PARP-4) (Vault poly(ADP- ribose) polymerase) (VPARP) (193 kDa vault protein) (PARP- related/IalphaI-related H5/proline-rich) (PH5P). [Source:Uniprot/SWISSPROT;Acc:Q9UKK3] [Oligo: 100% 100%]	ENSGALG00000017146		PARP4	418958	1	present	present
RIGG19660	ENSGALG00000017299/NP_001026004.1 ribosomal protein S11 [Source:RefSeq_peptide;Acc:NP_001026004] [Oligo: 100% 100%]	ENSGALG00000017299		RPS11	419049	1	present	present
RIGG09688	GDPD5_HUMAN (Q8WTR4) Glycerophosphodiester phosphodiesterase domain-containing protein 5 (EC 3.1.-.-) (Glycerophosphodiester phosphodiesterase 2) - Homo sapiens (Human) [Contig: 38.3% 63.6%]	ENSGALG00000017331	ENSGALG00000034967	GDPD5	419070	1	present/ENSGALG identifier changed	present
RIGG10195	UVRAG_HUMAN (Q9P2Y5) UV radiation resistance-associated gene protein (p63) - Homo sapiens (Human) [Contig: 69.9% 79.1%]	ENSGALG00000000845		UVRAG	419091	1	present	present
RIGG05210	RN121_MOUSE (Q8R1Z9) RING finger protein 121 - Mus musculus (Mouse) [Contig: 14% 55.1%]	ENSGALG00000000868		RNF175	419092	1	present	present
RIGG16353	ENSGALG00000011544/BCL2L14 Apoptosis facilitator Bcl-2-like 14 protein (Apoptosis regulator Bcl- G). [Source:Uniprot/SWISSPROT;Acc:Q9BZR8] [Oligo: 100% 100%]	ENSGALG00000011544		BCL2L14	419096	1	present	present
RIGG10402	ENSGALG00000001231/NP_001026016.1 SAM domain- and HD domain-containing protein 1 [Source:RefSeq_peptide;Acc:NP_001026016] [Oligo: 100% 100%]	ENSGALG00000001231		SAMHD1	419125	20	present	present
RIGG02007	ENSGALG00000004170/ADA_CHICK Adenosine deaminase (EC 3.5.4.4) (Adenosine aminohydrolase). [Source:Uniprot/SWISSPROT;Acc:Q5ZKP6] [Oligo: 100% 100%]	ENSGALG00000004170		ADA	419194	20	present	present
RIGG12375	ENSGALG00000004663/ARFGEF2 Brefeldin A-inhibited guanine nucleotide-exchange protein 2 (Brefeldin A-inhibited GEP 2). [Source:Uniprot/SWISSPROT;Acc:Q9Y6D5] [Oligo: 100% 100%]	ENSGALG00000004663		ARFGEF2	419211	20	present	present
RIGG13041	ENSGALG00000005843/Q6PTX1_CHICK Elongation factor 1 alpha (Fragment). [Source:Uniprot/SPTREMBL;Acc:Q6PTX1] [Oligo: 100% 100%]	ENSGALG00000005843		EEF1A2	419244	20	present	present
RIGG05232	WFDC3_HUMAN (Q8IUB2) WAP four-disulfide core domain protein 3 precursor (Putative protease inhibitor WAP14) - Homo sapiens (Human) [Contig: 75.3% 34.8%]	ENSGALG00000006832		WFDC8	419301	20	present	present
RIGG00263	ENSGALG00000008045/SLC9A8 Sodium/hydrogen exchanger 8 (Na(+)/H(+) exchanger 8) (NHE-8) (Solute carrier family 9 member 8). [Source:Uniprot/SWISSPROT;Acc:Q9Y2E8] [Oligo: 100% 100%]	ENSGALG00000008045		SLC9A8	419356	20	present	present
RIGG09937	ENSGALG00000000426/IGSF21 Immunoglobulin superfamily member 21 precursor. [Source:Uniprot/SWISSPROT;Acc:Q96ID5] [Oligo: 100% 100%]	ENSGALG00000000426	ENSGALG00000037479	IGSF21	419359	21	present/ENSGALG identifier changed	present
RIGG07874	RIM2_YEAST (P38127) Mitochondrial carrier protein RIM2 - Saccharomyces cerevisiae (Baker's yeast) [Contig: 56.9% 35.6%]	ENSGALG00000002519		SLC25A33	419442	21	present	present
RIGG05222	ENSGALG00000002616/LZIC_CHICK Protein LZIC (Leucine zipper and ICAT homologous domain-containing protein) (Leucine zipper and CTNNBIP1 domain-containing protein). [Source:Uniprot/SWISSPROT;Acc:Q5ZKW2] [Oligo: 100% 100%]	ENSGALG00000002616		LZIC	419445	21	present	present
RIGG11836	ENSGALG00000003734/NP_001026051.1 hypothetical protein LOC419462 [Source:RefSeq_peptide;Acc:NP_001026051] [Oligo: 100% 100%]	ENSGALG00000003734		SZRD1	419462	21	present	present
RIGG08111	ENSGALG00000004612/MTHFR Methylenetetrahydrofolate reductase (EC 1.5.1.20). [Source:Uniprot/SWISSPROT;Acc:P42898] [Oligo: 100% 100%]	ENSGALG00000004612		MTHFR	419489	21	present	present
RIGG05905	ENSGALG00000004623/AGTRAP Type-1 angiotensin II receptor-associated protein (AT1 receptor- associated protein). [Source:Uniprot/SWISSPROT;Acc:Q6RW13] [Oligo: 100% 100%]	ENSGALG00000004623		AGTRAP	419491	21	present	present
RIGG12354	XM_417647.2 PREDICTED: Gallus gallus similar to AGPA3119 (LOC419492); mRNA [Oligo: 100% 100%]	ENSGALG00000004631		DRAXIN	419492	21	present	present
RIGG09829	ENSGALG00000000231/NP_001026056.1 BCL2/adenovirus E1B 19kD-interacting protein 3-like [Source:RefSeq_peptide;Acc:NP_001026056] [Oligo: 100% 100%]	ENSGALG00000000231	ENSGALG00000043405	BNIP3L	419522	22	present/ENSGALG identifier changed	present
RIGG10052	FABPH_RAT (P07483) Fatty acid-binding protein; heart (H-FABP) (Heart-type fatty acid-binding protein) - Rattus norvegicus (Rat) [Contig: 42.1% 80.6%]	ENSGALG00000000620	ENSGALG00000037050	FABP3	419557	23	present/ENSGALG identifier changed	present
RIGG10317	MACOI_PIG (Q2TLZ2) Macoilin (Transmembrane protein 57) - Sus scrofa (Pig) [Contig: 47.1% 87%]	ENSGALG00000001067		TMEM57	419590	23	present	present
RIGG11703	Y1537_METMA (Q8PWN9) UPF0211 protein MM_1537 - Methanosarcina mazei (Methanosarcina frisia) [Contig: 20.3% 38.4%]	ENSGALG00000003517		ZBTB8OS	419663	23	present	present
RIGG12125	ENSGALG00000004231/IL28RA Interleukin-28 receptor alpha chain precursor (IL-28R-alpha) (IL-28RA) (Cytokine receptor family 2 member 12) (Cytokine receptor class-II member 12) (CRF2-12) (Interferon lambda receptor 1) (IFN-lambda R1) (Likely interleukin or cytokine receptor 2). [Source:Uniprot/SWISSPROT;Acc:Q8IU57] [Oligo: 100% 100%]	ENSGALG00000004231		IFNLR1	419694	23	present	present
RIGG08069	ENSGALG00000004268/NPAL3 NIPA-like protein 3. [Source:Uniprot/SWISSPROT;Acc:Q6P499] [Oligo: 100% 100%]	ENSGALG00000004268		NIPAL3	419697	23	present	present
RIGG12153	ENSGALG00000004282/NP_001026078.1 similar to Calcipressin 3 (Down syndrome candidate region 1-like protein 2) (Myocyte-enriched calcineurin interacting protein 3) (MCIP3) [Source:RefSeq_peptide;Acc:NP_001026078] [Oligo: 100% 100%]	ENSGALG00000004282		RCAN3	419698	23	present	present
RIGG07826	CSDE1_HUMAN (O75534) Cold shock domain-containing protein E1 (UNR protein) (N-ras upstream gene protein) - Homo sapiens (Human) [Contig: 56.3% 92.2%]	ENSGALG00000002139		CSDE1	419886	26	present	present
RIGG20175	ENSGALG00000000596/NP_001006331.1 cell division cycle protein 27 [Source:RefSeq_peptide;Acc:NP_001006331] [Oligo: 100% 100%]	ENSGALG00000000596		CDC27	419960	27	present	present
RIGG20176	ENSGALG00000002973/NP_001006332.1 beclin 1 (coiled-coil; myosin-like BCL2 interacting protein) [Source:RefSeq_peptide;Acc:NP_001006332] [Oligo: 100% 100%]	ENSGALG00000002973		BECN1	420018	27	present	present
RIGG11705	ENSGALG00000024449/RAMP2 Receptor activity-modifying protein 2 precursor (CRLR activity- modifying protein 2) (Calcitonin-receptor-like receptor activity- modifying protein 2). [Source:Uniprot/SWISSPROT;Acc:O60895] [Oligo: 100% 100%]	ENSGALG00000024449		RAMP2	420022	27	present	present
RIGG00162	ACSL1_HUMAN (P33121) Long-chain-fatty-acid--CoA ligase 1 (EC 6.2.1.3) (Long-chain acyl-CoA synthetase 1) (LACS 1) (Palmitoyl-CoA ligase 1) (Long-chain fatty acid CoA ligase 2) (Long-chain acyl-CoA synthetase 2) (LACS 2) (Acyl-CoA synthetase 1) (ACS1) (Palm [Contig: 49.6% 27.1%]	ENSGALG00000001749		ACSBG2	420090	28	present	present
RIGG20179	COPE_BOVIN (Q28104) Coatomer subunit epsilon (Epsilon-coat protein) (Epsilon-COP) - Bos taurus (Bovine) [Contig: 63.2% 78.9%]	ENSGALG00000003153		COPE	420117	28	present	present
RIGG20181	ENSGALG00000004263/NP_001006342.1 hypothetical protein LOC420161 [Source:RefSeq_peptide;Acc:NP_001006342] [Oligo: 100% 100%]	ENSGALG00000004263		MYDGF	420161	28	present	present
RIGG18818	ENSGALG00000015913/DECR1 2;4-dienoyl-CoA reductase; mitochondrial precursor (EC 1.3.1.34) (2;4- dienoyl-CoA reductase [NADPH]) (4-enoyl-CoA reductase [NADPH]). [Source:Uniprot/SWISSPROT;Acc:Q16698] [Oligo: 100% 100%]	ENSGALG00000015913	ENSGALG00000036990	DECR1	420218	2	present/ENSGALG identifier changed	present
RIGG18901	RIR2_MACFA (Q4R7Q7) Ribonucleoside-diphosphate reductase M2 subunit (EC 1.17.4.1) (Ribonucleotide reductase small subunit) (Ribonucleotide reductase small chain) - Macaca fascicularis (Crab eating macaque) (Cynomolgus monkey) [Contig: 32.6% 82.9%]	ENSGALG00000016049	ENSGALG00000040921	RRM2B	420253	2	present/ENSGALG identifier changed	present
RIGG18942	RCAS1_CANFA (Q865S0) Receptor-binding cancer antigen expressed on SiSo cells (Cancer-associated surface antigen RCAS1) (Estrogen receptor-binding fragment-associated gene 9 protein) - Canis familiaris (Dog) [Contig: 46% 79.8%]	ENSGALG00000016107	ENSGALG00000036293	EBAG9	420276	2	present	present
RIGG18947	ENSGALG00000016119/NP_001026121.1 RAD21 homolog [Source:RefSeq_peptide;Acc:NP_001026121] [Oligo: 100% 100%]	ENSGALG00000016119	ENSGALG00000029523	RAD21	420286	2	present/ENSGALG identifier changed	present
RIGG18949	ENSGALG00000016122/NP_001026122.1 eukaryotic translation initiation factor 3; subunit 3 gamma; 40kDa [Source:RefSeq_peptide;Acc:NP_001026122] [Oligo: 100% 100%]	ENSGALG00000016122	ENSGALG00000040522	EIF3H	420288	2	present/ENSGALG identifier changed	present
RIGG19006	NDRG1_HUMAN (Q92597) Protein NDRG1 (N-myc downstream-regulated gene 1 protein) (Differentiation-related gene 1 protein) (DRG-1) (Reducing agents and tunicamycin-responsive protein) (RTP) (Nickel-specific induction protein Cap43) (Rit42) - Homo sapiens (Hum [Contig: 58.1% 75.8%]	ENSGALG00000016216	ENSGALG00000054783	NDRG1	420321	2	present/ENSGALG identifier changed	present
RIGG02315	NM_001039279.1 Gallus gallus PHD finger protein 20-like 1 (PHF20L1); mRNA emb|AJ851684.1| Gallus gallus mRNA for hypothetical protein; clone 17i16 [Oligo: 100% 98.6%]	ENSGALG00000016243	ENSGALG00000033205	PHF20L1	420323	2	present/ENSGALG identifier changed	present
RIGG19074	ENSGALG00000016331/NM_001030953.1 Gallus gallus squalene epoxidase (SQLE); mRNA. [Source:RefSeq_dna;Acc:NM_001030953] [Oligo: 100% 100%]	ENSGALG00000016331	ENSGALG00000036915	SQLE	420335	2	present/ENSGALG identifier changed	present
RIGG20185	ENSGALG00000016386/NP_001006350.1 Der1-like domain family; member 1 [Source:RefSeq_peptide;Acc:NP_001006350] [Oligo: 100% 100%]	ENSGALG00000016386	ENSGALG00000033950	DERL1	420350	2	present/ENSGALG identifier changed	present
RIGG12713	SC22A_MOUSE (Q8BH47) Vesicle-trafficking protein SEC22a (SEC22 vesicle-trafficking protein homolog A) (SEC22 vesicle-trafficking protein-like 2) - Mus musculus (Mouse) [Contig: 59.6% 44.8%]	ENSGALG00000005268		SEC22C	420387	2	present	present
RIGG06836	ARF1_RAT (P84079) ADP-ribosylation factor 1 - Rattus norvegicus (Rat) [Contig: 22.4% 100%]	ENSGALG00000005393		ARF1	420398	2	present	present
RIGG13234	ENSGALG00000006200/RHEB GTP-binding protein Rheb precursor (Ras homolog enriched in brain). [Source:Uniprot/SWISSPROT;Acc:Q15382] [Oligo: 100% 100%]	ENSGALG00000006200		RHEB	420434	2	present	present
RIGG08398	Gga.27562 DIP2 disco-interacting protein 2 homolog C (Drosophila) ## GENE: DIP2C [Oligo: 100% 100%]	ENSGALG00000006652		DIP2C	420456	2	present	present
RIGG07494	Gga.22035 gPGC_EST02692 Embryonic gonadal PGC cDNA Library Gallus gallus cDNA 5'; mRNA sequence [Contig: 49.7% 98.6%]	ENSGALG00000006672		LARP4B	420457	2	present	present
RIGG08447	ENSGALG00000007095/NP_001026141.1 cullin 2 [Source:RefSeq_peptide;Acc:NP_001026141] [Oligo: 100% 100%]	ENSGALG00000007095		CUL2	420467	2	present	present
RIGG15118	CDK6_HUMAN (Q00534) Cell division protein kinase 6 (EC 2.7.11.22) (Serine/threonine-protein kinase PLSTIRE) - Homo sapiens (Human) [Contig: 13.2% 82.6%]	ENSGALG00000009476		CDK6	420558	2	present	present
RIGG15280	ENSGALG00000009748/ASNS_CHICK Asparagine synthetase [glutamine-hydrolyzing] (EC 6.3.5.4) (Glutamine- dependent asparagine synthetase). [Source:Uniprot/SWISSPROT;Acc:Q5ZJU3] [Oligo: 100% 100%]	ENSGALG00000009748		ASNS	420574	2	present	present
RIGG05231	ENSGALG00000010704/Q5ZHJ9_CHICK Hypothetical protein. [Source:Uniprot/SPTREMBL;Acc:Q5ZHJ9] [Oligo: 100% 100%]	ENSGALG00000010704	ENSGALG00000035239	GLCCI1	420580	2	present/ENSGALG identifier changed	present
RIGG08889	ENSGALG00000010708/ICA1 Islet cell autoantigen 1 (69 kDa islet cell autoantigen) (ICA69) (p69) (Islet cell autoantigen p69) (ICAp69). [Source:Uniprot/SWISSPROT;Acc:Q05084] [Oligo: 100% 100%]	ENSGALG00000010708		ICA1	420581	2	present	present
RIGG15976	ENSGALG00000010901 ATP-binding cassette sub-family B member 5 (P-glycoprotein ABCB5) (ABCB5 P-gp). [Source:Uniprot/SWISSPROT;Acc:Q2M3G0] [Oligo: 100% 100%]	ENSGALG00000010901		ABCB5	420606	2	present	present
RIGG16166	ENSGALG00000011226/ANKRD28 Ankyrin repeat domain-containing protein 28. [Source:Uniprot/SWISSPROT;Acc:O15084] [Oligo: 100% 100%]	ENSGALG00000011226		ANKRD28	420640	2	present	present
RIGG16331	ENSGALG00000011510/NP_001006365.1 abhydrolase domain containing 5 [Source:RefSeq_peptide;Acc:NP_001006365] [Oligo: 100% 100%]	ENSGALG00000011510	ENSGALG00000040363	ABHD4	420673	2	present/ENSGALG identifier changed	present
RIGG16624	PDC6I_HUMAN (Q8WUM4) Programmed cell death 6-interacting protein (PDCD6-interacting protein) (ALG-2-interacting protein 1) (Hp95) - Homo sapiens (Human) [Contig: 41% 84.3%]	ENSGALG00000012043	ENSGALG00000033500	PDCD6IP	420725	2	present/ENSGALG identifier changed	present
RIGG16631	ENSGALG00000012057/NP_055646.1 lupus brain antigen 1 [Source:RefSeq_peptide;Acc:NP_055646] [Oligo: 100% 100%]	ENSGALG00000012057	ENSGALG00000037629	TRANK1	420728	2	present/ENSGALG identifier changed	present
RIGG16895	ENSGALG00000012497/Q5ZM12_CHICK Hypothetical protein. [Source:Uniprot/SPTREMBL;Acc:Q5ZM12] [Oligo: 100% 100%]	ENSGALG00000012497		SLC12A7	420797	2	present	present
RIGG17035	ELOV2_HUMAN (Q9NXB9) Elongation of very long chain fatty acids protein 2 - Homo sapiens (Human) [Contig: 84.8% 75%]	ENSGALG00000012748		ELOVL2	420858	2	present	present
RIGG02473	FVT1_HUMAN (Q06136) 3-ketodihydrosphingosine reductase precursor (EC 1.1.1.102) (3-dehydrosphinganine reductase) (KDS reductase) (Follicular variant translocation protein 1) (FVT-1) - Homo sapiens (Human) [Contig: 52% 81.9%]	ENSGALG00000012882		KDSR	420902	2	present	present
RIGG17250	E41LB_HUMAN (Q9H329) Band 4.1-like protein 4B (Protein EHM2) (FERM-containing protein CG1) - Homo sapiens (Human) [Contig: 75.7% 47.5%]	ENSGALG00000013145	ENSGALG00000029935	EPB41L4B	420962	2	present/ENSGALG identifier changed	present
RIGG17255	Gga.13704 Protein tyrosine phosphatase; non-receptor type 3 ## GENE: PTPN3 [Oligo: 100% 100%]	ENSGALG00000022909		PTPN3	420963	2	present	present
RIGG05546	MOCOS molybdenum cofactor sulfurase [ Gallus gallus (chicken) ]	ENSGALG00000013149		MOCOS	420964	2	present	present
RIGG17602	ENSGALG00000013814/IMPA2 Inositol monophosphatase 2 (EC 3.1.3.25) (IMPase 2) (IMP 2) (Inositol- 1(or 4)-monophosphatase 2) (Myo-inositol monophosphatase A2). [Source:Uniprot/SWISSPROT;Acc:O14732] [Oligo: 100% 100%]	ENSGALG00000013814		IMPA2	421032	2	present	present
RIGG03536	GREB1 like retinoic acid receptor coactivator [ Gallus gallus (chicken) ]	ENSGALG00000014935		GREB1L	421064	2	present	present
RIGG09424	ENSGALG00000015226/KIAA0146 Uncharacterized protein KIAA0146. [Source:Uniprot/SWISSPROT;Acc:Q14159] [Oligo: 100% 100%]	ENSGALG00000015226		LOC421106	421106	2	present	present
RIGG05188	ENSGALG00000000606/NM_001012868.1 Gallus gallus protein tyrosine phosphatase; non-receptor type 7 (PTPN7); mRNA. [Source:RefSeq_dna;Acc:NM_001012868] [Oligo: 100% 100%]	ENSGALG00000000606		ARL8A	421175	26	present	present
RIGG14176	FANCL_HUMAN (Q9NW38) E3 ubiquitin-protein ligase FANCL (EC 6.3.2.-) (Fanconi anemia group L protein) (Fanconi anemia-associated polypeptide of 43 kDa) (FAAP43) - Homo sapiens (Human) [Contig: 43.5% 70.3%]	ENSGALG00000007879	ENSGALG00000030022	FANCL	421202	3	present/ENSGALG identifier changed	present
RIGG14797	ENSGALG00000008906/EHBP1 EH domain-binding protein 1. [Source:Uniprot/SWISSPROT;Acc:Q8NDI1] [Oligo: 100% 100%]	ENSGALG00000008906	ENSGALG00000040348	EHBP1	421282	3	present/ENSGALG identifier changed	present
RIGG14808	ENSGALG00000008930/NP_001008457.1 UDP-GlcNAc:betaGal beta-1;3-N-acetylglucosaminyltransferase 2 [Source:RefSeq_peptide;Acc:NP_001008457] [Oligo: 100% 100%]	ENSGALG00000008930		B3GNT2	421286	3	present	present
RIGG14910	THUM2_HUMAN (Q9BTF0) THUMP domain-containing protein 2 - Homo sapiens (Human) [Contig: 71.7% 50.3%]	ENSGALG00000009119		THUMPD2	421310	3	present	present
RIGG03797	ENSGALG00000009483/MARK1 Serine/threonine-protein kinase MARK1 (EC 2.7.11.1) (MAP/microtubule affinity-regulating kinase 1). [Source:Uniprot/SWISSPROT;Acc:Q9P0L2] [Oligo: 100% 100%]	ENSGALG00000009483		MARK1	421342	3	present	present
RIGG19714	ENSGALG00000017393/SG493_HUMAN Protein kinase-like protein SgK493 (Sugen kinase 493). [Source:Uniprot/SWISSPROT;Acc:Q504Y2] [Oligo: 100% 100%]	ENSGALG00000017393	ENSGALG00000042511	PKDCCA	421390	3	present/ENSGALG identifier changed	present
RIGG20204	MCFD2_PONPY (Q5R8Z6) Multiple coagulation factor deficiency protein 2 homolog precursor - Pongo pygmaeus (Orangutan) [Contig: 16.7% 59.7%]	ENSGALG00000010017		MCFD2	421413	3	present	present
RIGG16664	CSN7_CAEEL (Q94261) Probable COP9 signalosome complex subunit 7 (Signalosome subunit 7) - Caenorhabditis elegans [Contig: 65.8% 31.1%]	ENSGALG00000012109		EIF3M	421602	5	present	present
RIGG17585	AIG1_HUMAN (Q9NVV5) Androgen-induced protein 1 (AIG-1) - Homo sapiens (Human) [Contig: 36.3% 83.1%]	ENSGALG00000013780		AIG1	421671	3	present	present
RIGG18169	ENSGALG00000014834/NCOA7_CHICK Nuclear receptor coactivator 7. [Source:Uniprot/SWISSPROT;Acc:Q5ZMS4] [Oligo: 100% 100%]	ENSGALG00000014834		NCOA7	421717	3	present	present
RIGG18268	FRK_HUMAN (P42685) Tyrosine-protein kinase FRK (EC 2.7.10.2) (FYN-related kinase) (Nuclear tyrosine protein kinase RAK) - Homo sapiens (Human) [Contig: 37.1% 76.8%]	ENSGALG00000014979		FRK	421747	3	present	present
RIGG18310	Gga.10910 Solute carrier family 22 (organic cation transporter); member 16 ## GENE: SLC22A16 [Oligo: 100% 100%]	ENSGALG00000015055		SLC22A16	421757	3	present	present
RIGG09447	ENSGALG00000015415/NP_001026249.1 HECT domain and ankyrin repeat containing; E3 ubiquitin protein ligase 1 [Source:RefSeq_peptide;Acc:NP_001026249] [Oligo: 100% 100%]	ENSGALG00000015415		HACE1	421788	3	present	present
RIGG18615	ENSGALG00000015580/K0776_CHICK Uncharacterized protein KIAA0776 homolog. [Source:Uniprot/SWISSPROT;Acc:Q5ZMG1] [Oligo: 100% 100%]	ENSGALG00000015580		UFL1	421804	3	present	present
RIGG00757	ENSGALG00000015605/BACH2 Transcription regulator protein BACH2 (BTB and CNC homolog 2). [Source:Uniprot/SWISSPROT;Acc:Q9BYV9] [Oligo: 100% 100%]	ENSGALG00000015605		BACH2	421809	3	present	present
RIGG09547	Gga.43667 Similar to bullous pemphigoid antigen 1; 230/240kDa ## GENE: LOC421884 [Oligo: 100% 100%]	ENSGALG00000016289		DST	421884	3	present	present
RIGG05566	ENSGALG00000016409/NP_065789.1 kinase D-interacting substrate of 220 kDa [Source:RefSeq_peptide;Acc:NP_065789] [Oligo: 100% 100%]	ENSGALG00000016409		KIDINS220	421924	3	present	present
RIGG19119	ENSGALG00000016412/MBOA2_CHICK Membrane-bound O-acyltransferase domain-containing protein 2 (EC 2.3.-.-) (O-acyltransferase domain-containing protein 2). [Source:Uniprot/SWISSPROT;Acc:Q5ZKL6] [Oligo: 100% 100%]	ENSGALG00000016412		MBOAT2	421925	3	present	present
RIGG19131	Gga.23296 Hypothetical LOC421935 ## GENE: LOC421935 [Oligo: 100% 100%]	ENSGALG00000016441		LOC421935	421935	3	present	present
RIGG19132	ENSGALG00000016442/RRM2 Ribonucleoside-diphosphate reductase M2 subunit (EC 1.17.4.1) (Ribonucleotide reductase small subunit) (Ribonucleotide reductase small chain). [Source:Uniprot/SWISSPROT;Acc:P31350] [Oligo: 100% 100%]	ENSGALG00000016442		RRM2	421936	3	present	present
RIGG09571	XM_419968.2 PREDICTED: Gallus gallus similar to egg envelope component ZPAX (LOC421956); mRNA [Oligo: 100% 100%]	ENSGALG00000016475		LINC00954	421956	3	present	present
RIGG19153	ENSGALG00000016479/LAP4A_CHICK Lysosomal-associated transmembrane protein 4A. [Source:Uniprot/SWISSPROT;Acc:Q5ZML7] [Oligo: 100% 100%]	ENSGALG00000016479		LAPTM4A	421959	3	present	present
RIGG03555	ECHB_PANTR (Q5R1W7) Trifunctional enzyme subunit beta; mitochondrial precursor (TP-beta) [Includes: 3-ketoacyl-CoA thiolase (EC 2.3.1.16) (Acetyl-CoA acyltransferase) (Beta-ketothiolase)] - Pan troglodytes (Chimpanzee) [Contig: 31% 91.5%]	ENSGALG00000016555		HADHB	421995	3	present	present
RIGG19248	PINX1_HUMAN (Q96BK5) Pin2-interacting protein X1 (TRF1-interacting protein 1) (Liver-related putative tumor suppressor) (67-11-3 protein) - Homo sapiens (Human) [Contig: 29% 66.8%]	ENSGALG00000016645	ENSGALG00000041139	PINX1	422028	3	present/ENSGALG identifier changed	present
RIGG14057	ENSGALG00000007673/LRC59_CHICK Leucine-rich repeat-containing protein 59. [Source:Uniprot/SWISSPROT;Acc:Q5F334] [Oligo: 100% 100%]	ENSGALG00000007673		LRRC59	422103	18	present	present
RIGG06886	ENSGALG00000007961/ARMC7 Armadillo repeat-containing protein 7. [Source:Uniprot/SWISSPROT;Acc:Q9H6L4] [Oligo: 100% 100%]	ENSGALG00000007961		ARMC7	422118	18	present	present
RIGG03225	FNDC3_MOUSE (Q8BX90) Fibronectin type-III domain-containing protein 3a - Mus musculus (Mouse) [Contig: 43.3% 45%]	ENSGALG00000004169		LOC422151	422151	4	present	present
RIGG13167	ENSGALG00000006080/GPC4 Glypican-4 precursor (K-glypican). [Source:Uniprot/SWISSPROT;Acc:O75487] [Oligo: 100% 100%]	ENSGALG00000006080		GPC4	422234	4	present	present
RIGG13176	PHF6_HUMAN (Q8IWS0) PHD finger protein 6 (PHD-like zinc finger protein) - Homo sapiens (Human) [Contig: 32.2% 78%]	ENSGALG00000006094		PHF6	422235	4	present	present
RIGG13794	ENSGALG00000007234/CLCN5 Chloride channel protein 5 (ClC-5). [Source:Uniprot/SWISSPROT;Acc:P51795] [Oligo: 100% 100%]	ENSGALG00000007234		CLCN5	422285	4	present	present
RIGG14048	ENSGALG00000007660/NP_001026293.1 cysteine-rich hydrophobic domain 1 [Source:RefSeq_peptide;Acc:NP_001026293] [Oligo: 100% 100%]	ENSGALG00000007660	ENSGALG00000040956	CHIC1	422318	4	present/ENSGALG identifier changed	present
RIGG05177	ENSGALG00000007793/UPP_CHICK Uracil phosphoribosyltransferase (EC 2.4.2.9) (UMP pyrophosphorylase) (UPRTase). [Source:Uniprot/SWISSPROT;Acc:Q5ZIJ8] [Oligo: 100% 100%]	ENSGALG00000007793		UPRT	422327	4	present	present
RIGG20221	ENSGALG00000008092/NP_001006436.1 nuclear transport factor 2-like export factor 2 [Source:RefSeq_peptide;Acc:NP_001006436] [Oligo: 100% 100%]	ENSGALG00000008092		NXT2	422346	4	present	present
RIGG14651	XM_429951.2 PREDICTED: Gallus gallus hypothetical gene supported by CR387161 (LOC422372); mRNA [Oligo: 100% 100%]	ENSGALG00000008689		LOC422372	422372	4	present	present
RIGG00673	TC291324 similar to UP|Q9D304_MOUSE (Q9D304) Zinc ring finger-containing protein GRAIL (Ring finger protein 128) (E3 ubiquitin ligase) (Blastocyst blastocyst cDNA; RIKEN full-length enriched library; clone:I1C0028D23 product:ring finger protein 128; full insert sequence); partial (69%) [Contig: 44.9% 97.8%]	ENSGALG00000009000	ENSGALG00000041977	RNF128	422382	4	present/ENSGALG identifier changed	present
RIGG03550	ENSGALG00000020251/NP_065891.1 CDNA FLJ12906 fis; clone NT2RP2004373. [Source:Uniprot/SPTREMBL;Acc:Q9H994] [Oligo: 100% 100%]	ENSGALG00000020251		FNIP2	422417	4	present	present
RIGG15442	ENSGALG00000010009/TTC29 tetratricopeptide repeat domain 29 [Source:RefSeq_peptide;Acc:NP_114162] [Oligo: 100% 100%]	ENSGALG00000010009		TTC29	422468	4	present	present
RIGG08797	ENSGALG00000010081 SH3 domain protein D19 [Source:RefSeq_peptide;Acc:NP_001009555] [Oligo: 100% 100%]	ENSGALG00000010081		SH3D19	422478	4	present	present
RIGG20224	ENSGALG00000010209/NP_001006441.1 progesterone receptor membrane component 2 [Source:RefSeq_peptide;Acc:NP_001006441] [Oligo: 100% 100%]	ENSGALG00000010209		PGRMC2	422501	4	present	present
RIGG15658	ENSGALG00000010371/FAM13A1 Protein FAM13A1. [Source:Uniprot/SWISSPROT;Acc:O94988] [Oligo: 100% 100%]	ENSGALG00000010371		FAM13A	422515	4	present	present
RIGG15222	TC230668 RF|NP_001006442.1|57530134|NM_001006442 DC2 protein {Gallus gallus} (exp=-1; wgp=0; cg=0); complete [Contig: 92.8% 100%]	ENSGALG00000010526		OSTC	422525	4	present	present
RIGG08871	ENSGALG00000010573/GSTCD glutathione S-transferase; C-terminal domain containing isoform 2 [Source:RefSeq_peptide;Acc:NP_079027] [Oligo: 100% 100%]	ENSGALG00000010573		GSTCD	422536	4	present	present
RIGG04659	WWC1_HUMAN (Q8IX03) WW domain-containing protein 1 (Kidney and brain protein) (KIBRA) (HBeAg-binding protein 3) - Homo sapiens (Human) [Contig: 91% 34.3%]	ENSGALG00000010668		WWC2	422555	4	present	present
RIGG20226	ENSGALG00000010674/NP_001006444.1 dCMP deaminase [Source:RefSeq_peptide;Acc:NP_001006444] [Oligo: 100% 100%]	ENSGALG00000010674		DCTD	422556	4	present	present
RIGG15863	ENSGALG00000010716/NP_001006445.1 aspartylglucosaminidase [Source:RefSeq_peptide;Acc:NP_001006445] [Oligo: 100% 100%]	ENSGALG00000010716		AGA	422558	4	present	present
RIGG20227	ENSGALG00000010764/NP_001006446.1 F-box protein 8 [Source:RefSeq_peptide;Acc:NP_001006446] [Oligo: 100% 100%]	ENSGALG00000010764		FBXO8	422565	4	present	present
RIGG02621	ASB5_MOUSE (Q9D1A4) Ankyrin repeat and SOCS box protein 5 (ASB-5) - Mus musculus (Mouse) [Contig: 12% 95.4%]	ENSGALG00000010837		ASB5	422572	4	present	present
RIGG16184	WDFY3_HUMAN (Q8IZQ1) WD repeat and FYVE domain-containing protein 3 (Autophagy-linked FYVE protein) (Alfy) - Homo sapiens (Human) [Contig: 99.1% 84.8%]	ENSGALG00000011256	ENSGALG00000043669	WDFY3	422613	4	present/ENSGALG identifier changed	present
RIGG08984	SRP72_HUMAN (O76094) Signal recognition particle 72 kDa protein (SRP72) - Homo sapiens (Human) [Contig: 73.7% 78.9%]	ENSGALG00000011403		SRP72	422626	4	present	present
RIGG09064	CD016_HUMAN (Q63HQ0) Protein C4orf16 - Homo sapiens (Human) [Contig: 60.8% 76.2%]	ENSGALG00000012079	ENSGALG00000028807	AP1AR	422693	4	present/ENSGALG identifier changed	present
RIGG16717	ENSGALG00000012196/CCDC109B Coiled-coil domain containing protein 109B. [Source:Uniprot/SWISSPROT;Acc:Q9NWR8] [Oligo: 100% 100%]	ENSGALG00000012196		MCUB	422698	4	present	present
RIGG09247	ENSGALG00000013627/SLC7A2 Low-affinity cationic amino acid transporter 2 (CAT-2) (CAT2). [Source:Uniprot/SWISSPROT;Acc:P52569] [Oligo: 100% 100%]	ENSGALG00000013627		SLC7A2	422730	4	present	present
RIGG17504	ENSGALG00000013641/MTMR7 Myotubularin-related protein 7 (EC 3.1.3.-). [Source:Uniprot/SWISSPROT;Acc:Q9Y216] [Oligo: 100% 100%]	ENSGALG00000013641	ENSGALG00000036021	MTMR7	422731	4	present/ENSGALG identifier changed	present
RIGG06290	PDS5_SCHPO (Q9HFF5) Sister chromatid cohesion protein pds5 (Precocious dissociation of sisters protein 5) - Schizosaccharomyces pombe (Fission yeast) [Contig: 56.9% 22.7%]	ENSGALG00000014286		PDS5A	422787	4	present	present
RIGG17896	YQF4_CAEEL (Q09269) Hypothetical protein C34C12.4 - Caenorhabditis elegans [Contig: 7.6% 38.3%]	ENSGALG00000014321		SMIM14	422793	4	present	present
RIGG06241	SUH_BOVIN (Q3SZ41) Recombining binding protein suppressor of hairless (J kappa-recombination signal-binding protein) (RBP-J kappa) - Bos taurus (Bovine) [Contig: 82.6% 99.3%]	ENSGALG00000014365		RBPJ	422802	4	present	present
RIGG17927	ENSGALG00000014386/NP_001026329.1 similar to SLA/LP autoantigen [Source:RefSeq_peptide;Acc:NP_001026329] [Oligo: 100% 100%]	ENSGALG00000014386		SEPSECS	422808	4	present	present
RIGG07392	BST1_MOUSE (Q64277) ADP-ribosyl cyclase 2 precursor (EC 3.2.2.5) (Cyclic ADP-ribose hydrolase 2) (cADPr hydrolase 2) (Bone marrow stromal antigen 1) (BST-1) (BP-3 alloantigen) (Antigen BP3) (CD157 antigen) - Mus musculus (Mouse) [Contig: 5.7% 45%]	ENSGALG00000014509		BST1	422828	4	present	present
RIGG05199	XM_420777.2 PREDICTED: Gallus gallus similar to RIKEN cDNA 5730509K17 gene (LOC422830); mRNA [Oligo: 100% 97.1%]	ENSGALG00000014514		CC2D2A	422830	4	present	present
RIGG18673	RNF4_HUMAN (P78317) RING finger protein 4 - Homo sapiens (Human) [Contig: 17.2% 66.6%]	ENSGALG00000015668		RNF4	422886	4	present	present
RIGG18687	ZFY28_HUMAN (Q9HCC9) Zinc finger FYVE domain-containing protein 28 - Homo sapiens (Human) [Contig: 67.7% 59.2%]	ENSGALG00000015687		ZFYVE28	422889	4	present	present
RIGG04234	SPON2_RAT (Q9WV75) Spondin-2 precursor (Mindin) - Rattus norvegicus (Rat) [Contig: 40.2% 71.3%]	ENSGALG00000015719	ENSGALG00000038433	SPON2	422905	4	present/ENSGALG identifier changed	present
RIGG18847	ENSGALG00000015958/EIF2AK3 Eukaryotic translation initiation factor 2-alpha kinase 3 precursor (EC 2.7.11.1) (PRKR-like endoplasmic reticulum kinase) (Pancreatic eIF2-alpha kinase) (HsPEK). [Source:Uniprot/SWISSPROT;Acc:Q9NZJ5] [Oligo: 100% 100%]	ENSGALG00000015958		EIF2AK3	422930	4	present	present
RIGG12768	ENSGALG00000005353/FACR1_CHICK Fatty acyl-CoA reductase 1 (EC 1.2.1.-) (Male sterility domain- containing protein 2). [Source:Uniprot/SWISSPROT;Acc:Q5ZM72] [Oligo: 100% 100%]	ENSGALG00000005353		FAR1	423028	5	present	present
RIGG12939	ENSGALG00000005645/RN141_CHICK RING finger protein 141. [Source:Uniprot/SWISSPROT;Acc:Q5ZM74] [Oligo: 100% 100%]	ENSGALG00000005645	ENSGALG00000029586	RNF141	423039	5	present/ENSGALG identifier changed	present
RIGG13026	ENSGALG00000005815/TM41B_CHICK Transmembrane protein 41B. [Source:Uniprot/SWISSPROT;Acc:Q5ZIL6] [Oligo: 100% 100%]	ENSGALG00000005815		TMEM41B	423047	5	present	present
RIGG05190	ENSGALG00000005971/RIC3 resistance to inhibitors of cholinesterase 3 homolog [Source:RefSeq_peptide;Acc:NP_078833] [Oligo: 100% 100%]	ENSGALG00000005971		RIC3	423059	5	present	present
RIGG20238	ENSGALG00000006015/NP_001006467.1 coatomer protein complex; subunit beta [Source:RefSeq_peptide;Acc:NP_001006467] [Oligo: 100% 100%]	ENSGALG00000006015		COPB1	423063	5	present	present
RIGG13608	ENSGALG00000006904/NP_001006473.1 ribonuclease/angiogenin inhibitor 1 [Source:RefSeq_peptide;Acc:NP_001006473] [Oligo: 100% 100%]	ENSGALG00000006904		RNH1	423111	5	present	present
RIGG02038	ENSGALG00000006917/CHKA Choline kinase alpha (EC 2.7.1.32) (CK) (CHETK-alpha). [Source:Uniprot/SWISSPROT;Acc:P35790] [Oligo: 100% 100%]	ENSGALG00000006917	ENSGALG00000036754	CHKA	423112	5	present/ENSGALG identifier changed	present
RIGG02982	ENSGALG00000007617/TMEM16A Transmembrane protein 16A (Discovered on gastrointestinal stromal tumors protein 1) (Oral cancer overexpressed protein 2) (Tumor amplified and overexpressed sequence 2). [Source:Uniprot/SWISSPROT;Acc:Q5XXA6] [Oligo: 100% 100%]	ENSGALG00000007617	ENSGALG00000041808	ANO1	423144	5	present/ENSGALG identifier changed	present
RIGG14990	Gga.13115 Similar to transmembrane protein 62 ## GENE: LOC423243 [Oligo: 100% 100%]	ENSGALG00000009260		TMEM62	423243	5	present	present
RIGG20243	SFRS6_HUMAN (Q13247) Splicing factor; arginine/serine-rich 6 (Pre-mRNA-splicing factor SRP55) - Homo sapiens (Human) [Contig: 69.4% 58.8%]	ENSGALG00000009484	ENSGALG00000033259	SRSF5A	423265	5	present/ENSGALG identifier changed	present
RIGG15174	VATD_PONPY (Q5RCS8) Vacuolar ATP synthase subunit D (EC 3.6.3.14) (V-ATPase D subunit) (Vacuolar proton pump D subunit) - Pongo pygmaeus (Orangutan) [Contig: 47.5% 85.8%]	ENSGALG00000009570		ATP6V1D	423280	5	present	present
RIGG20245	ENSGALG00000009592/NP_001006478.1 signal recognition particle 14kDa (homologous Alu RNA binding protein) [Source:RefSeq_peptide;Acc:NP_001006478] [Oligo: 100% 100%]	ENSGALG00000009592		SRP14	423284	5	present	present
RIGG08761	ENSGALG00000009731/ARHGAP11A Rho GTPase-activating protein 11A precursor. [Source:Uniprot/SWISSPROT;Acc:Q6P4F7] [Oligo: 100% 100%]	ENSGALG00000009731		ARHGAP11B	423289	5	present	present
RIGG15420	NUBPL_HUMAN (Q8TB37) Nucleotide-binding protein-like - Homo sapiens (Human) [Contig: 59.2% 72.4%]	ENSGALG00000009983		NUBPL	423312	5	present	present
RIGG00698	CTGE5_HUMAN (O15320) Cutaneous T-cell lymphoma-associated antigen 5 (cTAGE-5 protein) (cTAGE family member 5) (Meningioma-expressed antigen 6/11) - Homo sapiens (Human) [Contig: 56.3% 29.2%]	ENSGALG00000010189		MIA2	423339	5	present	present
RIGG15789	STON2_MOUSE (Q8BZ60) Stonin-2 (Stoned B) - Mus musculus (Mouse) [Contig: 61.8% 85.3%]	ENSGALG00000010579		STON2	423390	5	present	present
RIGG15790	ENSGALG00000010581/SEL1L Sel-1 homolog precursor (Suppressor of lin-12-like protein) (Sel-1L). [Source:Uniprot/SWISSPROT;Acc:Q9UBV2] [Oligo: 100% 100%]	ENSGALG00000010581		SEL1L	423391	5	present	present
RIGG15855	ENSGALG00000010703/C14orf159 UPF0317 protein C14orf159; mitochondrial precursor. [Source:Uniprot/SWISSPROT;Acc:Q7Z3D6] [Oligo: 100% 100%]	ENSGALG00000010703		C5H14orf159	423409	5	present	present
RIGG15877	TAC2N_HUMAN (Q8N9U0) Membrane targeting tandem C2 domain-containing protein 1 (Tandem C2 protein in nucleus) (Tac2-N) - Homo sapiens (Human) [Contig: 89.7% 69%]	ENSGALG00000010738		TC2N	423412	5	present/ENSGALG identifier changed	present
RIGG16165	MCATL_MOUSE (Q8BL03) Mitochondrial carnitine/acylcarnitine carrier protein CACL (CACT-like) (Solute carrier family 25 member 29) - Mus musculus (Mouse) [Contig: 41.8% 35.4%]	ENSGALG00000011225		SLC25A47	423457	5	present	present
RIGG00431	ENSGALG00000011260/Q5F3C6_CHICK Hypothetical protein. [Source:Uniprot/SPTREMBL;Acc:Q5F3C6] [Oligo: 100% 100%]	ENSGALG00000011260	ENSGALG00000029996	PPP2R5C	423460	5	present/ENSGALG identifier changed	present
RIGG16661	ENSGALG00000012105/NP_001012607.1 SEC10 protein [Source:RefSeq_peptide;Acc:NP_001012607] [Oligo: 100% 100%]	ENSGALG00000012105		EXOC5	423549	5	present	present
RIGG08067	CATA_BOVIN (P00432) Catalase (EC 1.11.1.6) - Bos taurus (Bovine) [Contig: 38.9% 84%]	ENSGALG00000014471	ENSGALG00000030187	CAT	423600	5	present/ENSGALG identifier changed	present
RIGG10786	ENSGALG00000001907/WAPAL Wings apart-like protein homolog (Friend of EBNA2 protein). [Source:Uniprot/SWISSPROT;Acc:Q7Z5K2] [Oligo: 100% 100%]	ENSGALG00000001907		WAPL	423608	6	present	present
RIGG06548	TC236812 similar to UP|Q40ZK6_KINRA (Q40ZK6) Deoxyxylulose-5-phosphate synthase precursor; partial (3%) [Contig: 53.2% 100%]	ENSGALG00000002991	ENSGALG00000031534	ARID5B	423661	6	present/ENSGALG identifier changed	present
RIGG12227	CJ104_PONPY (Q5REH8) Protein C10orf104 homolog - Pongo pygmaeus (Orangutan) [Contig: 23.6% 98.8%]	ENSGALG00000004410		ANAPC16	423708	6	present	present
RIGG13055	ENSGALG00000005867/MARCH8 E3 ubiquitin-protein ligase MARCH8 (EC 6.3.2.-) (Membrane-associated RING finger protein 8) (Membrane-associated RING-CH protein VIII) (MARCH-VIII) (RING finger protein 178) (Cellular modulator of immune recognition) (c-MIR). [Source:Uniprot/SWISSPROT;Acc:Q5T0T0] [Oligo: 100% 100%]	ENSGALG00000005867	ENSGALG00000005867	MARCH8	423770	6	present/ENSGALG identifier changed	present
RIGG13629	SRY_MOUSE (Q05738) Sex-determining region Y protein (Testis-determining factor) - Mus musculus (Mouse) [Contig: 37.5% 24.4%]	ENSGALG00000006943	ENSGALG00000020775	DUSP11RC1I	423818	6	present/ENSGALG identifier changed	present
RIGG20305	ENSGALG00000008086/NP_001007949.1 ARP1 actin-related protein 1 homolog A; centractin alpha [Source:RefSeq_peptide;Acc:NP_001007949] [Oligo: 100% 100%]	ENSGALG00000008086		ACTR1A	423862	6	present	present
RIGG14723	ENSGALG00000008795/GPAM Glycerol-3-phosphate acyltransferase; mitochondrial precursor (EC 2.3.1.15) (GPAT). [Source:Uniprot/SWISSPROT;Acc:Q9HCL2] [Oligo: 100% 100%]	ENSGALG00000008795		GPAM	423895	6	present	present
RIGG14770	ZDHC6_PONPY (Q5REH2) Probable palmitoyltransferase ZDHHC6 (EC 2.3.1.-) (Zinc finger DHHC domain-containing protein 6) (DHHC-6) - Pongo pygmaeus (Orangutan) [Contig: 66.1% 77.3%]	ENSGALG00000008870		ZDHHC6	423897	6	present	present
RIGG14796	XR_026760.1 PREDICTED: Gallus gallus similar to hypothetical protein (LOC423899); misc RNA [Oligo: 84.9% 98.4%]	ENSGALG00000008914	ENSGALG00000008914	NRAP	423899	6	present/ENSGALG identifier changed	present
RIGG05902	TC275950 similar to UP|Q35ME3_9BRAD (Q35ME3) Permease protein of sugar ABC transporter; partial (5%) [Contig: 73.5% 98.3%]	ENSGALG00000009083	ENSGALG00000031404	FAM160B1	423912	6	present/ENSGALG identifier changed	present
RIGG08864	ENSGALG00000010522/ALDH18A1 Delta 1-pyrroline-5-carboxylate synthetase (P5CS) (Aldehyde dehydrogenase 18 family member A1) [Includes: Glutamate 5-kinase (EC 2.7.2.11) (Gamma-glutamyl kinase) (GK); Gamma-glutamyl phosphate reductase (GPR) (EC 1.2.1.41) (Glutamate-5-semialdehyde dehyd [Source:Uniprot/SWISSPROT;Acc:P54886] [Oligo: 100% 100%]	ENSGALG00000010522	ENSGALG00000034655	ALDH18A1	423976	6	present/ENSGALG identifier changed	present
RIGG20259	DDX17_MOUSE (Q501J6) Probable ATP-dependent RNA helicase DDX17 (EC 3.6.1.-) (DEAD box protein 17) - Mus musculus (Mouse) [Contig: 9% 63.4%]	ENSGALG00000002670	ENSGALG00000041857	ZC3H15	423992	7	present/ENSGALG identifier changed	present
RIGG20260	ENSGALG00000002891/NP_001006511.1 acyl-Coenzyme A dehydrogenase; long chain [Source:RefSeq_peptide;Acc:NP_001006511] [Oligo: 100% 100%]	ENSGALG00000002891		ACADL	424005	7	present	present
RIGG13921	ENSGALG00000007021/Q5ZJW9_CHICK Hypothetical protein (Fragment). [Source:Uniprot/SPTREMBL;Acc:Q5ZJW9] [Oligo: 100% 100%]	ENSGALG00000007021		PCNT	424039	7	present	present
RIGG08511	ENSGALG00000007712/MYO1B Myosin-Ib (Myosin I alpha) (MMI-alpha) (MMIa) (MYH-1c). [Source:Uniprot/SWISSPROT;Acc:O43795] [Oligo: 100% 100%]	ENSGALG00000007712		MYO1B	424045	7	present	present
RIGG14092	ENSGALG00000007729/OBFC2A oligonucleotide/oligosaccharide-binding fold containing 2A [Source:RefSeq_peptide;Acc:NP_001026886] [Oligo: 100% 100%]	ENSGALG00000007729		NABP1	424046	7	present	present
RIGG07343	ENSGALG00000008152/NP_001008474.1 hypothetical protein LOC424067 [Source:RefSeq_peptide;Acc:NP_001008474] [Oligo: 100% 100%]	ENSGALG00000008152		SPATS2L	424067	7	present	present
RIGG04740	XR_027048.1 PREDICTED: Gallus gallus similar to SSFA2 protein (LOC424118); mRNA [Oligo: 100% 100%]	ENSGALG00000008903		SSFA2	424118	7	present	present
RIGG00193	CWC22_ASPFU (Q4WKB9) Pre-mRNA-splicing factor cwc22 - Aspergillus fumigatus (Sartorya fumigata) [Contig: 47.6% 52.1%]	ENSGALG00000009001		CWC22	424123	7	present	present
RIGG02008	PDE11_RAT (Q8VID6) Dual 3';5'-cyclic-AMP and -GMP phosphodiesterase 11A (EC 3.1.4.17) (EC 3.1.4.35) (cAMP and cGMP phosphodiesterase 11A) - Rattus norvegicus (Rat) [Contig: 61.5% 42.6%]	ENSGALG00000009215	ENSGALG00000042374	PDE11A	424133	7	present	present
RIGG20265	PECR_RAT (Q9WVK3) Peroxisomal trans-2-enoyl-CoA reductase (EC 1.3.1.38) (RLF98) (Peroxisomal 2;4-dienoyl CoA reductase px-2;4-DCR1) - Rattus norvegicus (Rat) [Contig: 46.5% 61%]	ENSGALG00000011497		PECR	424224	7	present	present
RIGG05203	ENSGALG00000011657/EAF2_CHICK ELL-associated factor 2. [Source:Uniprot/SWISSPROT;Acc:Q5ZHP7] [Oligo: 100% 100%]	ENSGALG00000011657		EAF2	424243	7	present	present
RIGG02667	XM_422107.2 PREDICTED: Gallus gallus sorting nexin 4 (SNX4); mRNA [Oligo: 100% 100%]	ENSGALG00000012052		SNX4	424260	7	present	present
RIGG16670	Gga.9724 STEAP family member 3 ## GENE: STEAP3 [Oligo: 100% 100%]	ENSGALG00000012117		STEAP3	424275	7	present	present
RIGG04372	ENSGALG00000012166/SLC35F5 solute carrier family 35; member F5 [Source:RefSeq_peptide;Acc:NP_079457] [Oligo: 100% 100%]	ENSGALG00000012166		SLC35F5	424281	7	present	present
RIGG16819	ENSGALG00000012377/HNMT Histamine N-methyltransferase (EC 2.1.1.8) (HMT). [Source:Uniprot/SWISSPROT;Acc:P50135] [Oligo: 100% 100%]	ENSGALG00000012377		HNMT	424298	7	present	present
RIGG16821	ENSGALG00000012380/SPOPL_HUMAN Speckle-type POZ protein-like (HIB homolog 2) (Roadkill homolog 2). [Source:Uniprot/SWISSPROT;Acc:Q6IQ16] [Oligo: 100% 100%]	ENSGALG00000012380		SPOPL	424299	7	present	present
RIGG07818	ENSGALG00000002106/CLCC1 Mid-1-related chloride channel 1 isoform 1 [Source:RefSeq_peptide;Acc:NP_001041675] [Oligo: 100% 100%]	ENSGALG00000002106		CLCC1	424343	8	present	present
RIGG11473	TC261409 homologue to UP|Q9UL04_HUMAN (Q9UL04) Membrane protein CH1; partial (12%) [Contig: 73.6% 99.5%]	ENSGALG00000003081		SUCO	424386	8	present	present
RIGG11477	ENSGALG00000021074/MYOC Myocilin precursor (Trabecular meshwork-induced glucocorticoid response protein). [Source:Uniprot/SWISSPROT;Acc:Q99972] [Oligo: 100% 100%]	ENSGALG00000021074		MYOC	424391	8	present	present
RIGG12119	ENSGALG00000004216/TOR3A Torsin-3A precursor (Torsin family 3 member A) (ATP-dependent interferon-responsive protein). [Source:Uniprot/SWISSPROT;Acc:Q9H497] [Oligo: 100% 100%]	ENSGALG00000004216		TOR3A	424426	8	present	present
RIGG12148	ENSGALG00000004273/NP_001006532.1 Ral GEF with PH domain and SH3 binding motif 2 [Source:RefSeq_peptide;Acc:NP_001006532] [Oligo: 100% 100%]	ENSGALG00000004273		RALGPS2	424429	8	present	present
RIGG12439	CA021_HUMAN (Q9H246) Uncharacterized protein C1orf21 (Proliferation-inducing gene 13 protein) - Homo sapiens (Human) [Contig: 26.7% 93.3%]	ENSGALG00000020922		C8H1ORF21	424449	8	present	present
RIGG08192	ENSGALG00000005229/DPH5 Probable diphthine synthase (EC 2.1.1.98) (Diphthamide biosynthesis methyltransferase). [Source:Uniprot/SWISSPROT;Acc:Q9H2P9] [Oligo: 100% 100%]	ENSGALG00000005229		DPH5	424463	8	present	present
RIGG12690	ENSGALG00000005235/EXTL2 Exostosin-like 2 (EC 2.4.1.223) (Glucuronyl-galactosyl-proteoglycan 4- alpha-N-acetylglucosaminyltransferase) (Alpha-1;4-N- acetylhexosaminyltransferase EXTL2) (Alpha-GalNAcT EXTL2) (EXT-related protein 2). [Source:Uniprot/SWISSPROT;Acc:Q9UBQ6] [Oligo: 100% 100%]	ENSGALG00000005235		EXTL2	424465	8	present	present
RIGG12823	ENSGALG00000005442/PALMD Palmdelphin (Paralemnin-like protein). [Source:Uniprot/SWISSPROT;Acc:Q9NP74] [Oligo: 100% 100%]	ENSGALG00000005442		PALMD	424475	8	present	present
RIGG03100	ENSGALG00000005470/NP_001010861.1 phosphatidic acid phosphatase type 2d isoform 2 [Source:RefSeq_peptide;Acc:NP_001010861] [Oligo: 100% 100%]	ENSGALG00000005470		LPPR5	424477	8	present	present
RIGG12899	ENSGALG00000005580/TMEM56 Transmembrane protein 56. [Source:Uniprot/SWISSPROT;Acc:Q96MV1] [Oligo: 100% 100%]	ENSGALG00000005580		TMEM56	424483	8	present	present
RIGG12922	ENSGALG00000005610/SLC44A3 Choline transporter-like protein 3 (Solute carrier family 44 member 3). [Source:Uniprot/SWISSPROT;Acc:Q8N4M1] [Oligo: 100% 100%]	ENSGALG00000005610		SLC44A3	424486	8	present	present
RIGG05142	ENSGALG00000020805/LRRC8D Leucine-rich repeat-containing protein 8D. [Source:Uniprot/SWISSPROT;Acc:Q7L1W4] [Oligo: 100% 100%]	ENSGALG00000020805		LRRC8D	424513	8	present	present
RIGG14700	ENSGALG00000008763/NP_001038121.1 synovial sarcoma; X breakpoint 2 interacting protein [Source:RefSeq_peptide;Acc:NP_001038121] [Oligo: 100% 100%]	ENSGALG00000008763		SSX2IP	424532	8	present	present
RIGG05186	ENSGALG00000020772/VIT3_CHICK Vitellogenin-3 precursor (Vitellogenin III) (Minor vitellogenin) (VYGIII) [Contains: Phosvitin (PV)] (Fragments). [Source:Uniprot/SWISSPROT;Acc:Q91025] [Oligo: 100% 100%]	ENSGALG00000020772	ENSGALG00000053245	VTG3	424534	8	present/ENSGALG identifier changed	present
RIGG14716	TC244330 weakly similar to UP|Q4RU55_TETNG (Q4RU55) Chromosome 1 SCAF14995; whole genome shotgun sequence; partial (14%) [Contig: 94.5% 99.8%]	ENSGALG00000008784		SPATA1	424537	8	present	present
RIGG14724	RPF1_MOUSE (Q7TND5) Ribosome production factor 1 (Ribosome biogenesis protein RPF1) (Brix domain-containing protein 5) - Mus musculus (Mouse) [Contig: 62.7% 81.9%]	ENSGALG00000008796		RPF1	424539	8	present	present
RIGG14785	ENSGALG00000008900/VIT1_CHICK Vitellogenin-1 precursor (Vitellogenin I) (Minor vitellogenin) [Contains: Lipovitellin-1 (Lipovitellin I) (LVI); Phosvitin (PV); Lipovitellin-2 (Lipovitellin II) (LVII); YGP42]. [Source:Uniprot/SWISSPROT;Acc:P87498] [Oligo: 100% 100%]	ENSGALG00000008900	ENSGALG00000039354	VTG1	424547	8	present/ENSGALG identifier changed	present
RIGG14786	Gga.11370 Prostaglandin F receptor (FP) ## GENE: PTGFR [Oligo: 100% 100%]	ENSGALG00000008901		PTGFR	424548	8	present	present
RIGG05180	ENSGALG00000009988/NP_001012616.1 elongation of very long chain fatty acids (FEN1/Elo2; SUR4/Elo3; yeast)-like 1 [Source:RefSeq_peptide;Acc:NP_001012616] [Oligo: 100% 100%]	ENSGALG00000009988		ELOVL1	424564	8	present	present
RIGG06684	ENSGALG00000010083/Q5TIL8_CHICK Alpha 2;3-sialyltransferase ST3Gal III (Fragment). [Source:Uniprot/SPTREMBL;Acc:Q5TIL8] [Oligo: 100% 100%]	ENSGALG00000010083		ST3GAL3	424572	8	present	present
RIGG15639	ENSGALG00000010343/TSPAN1 Tetraspanin-1 (Tspan-1) (Tetraspan NET-1) (Tetraspanin TM4-C). [Source:Uniprot/SWISSPROT;Acc:O60635] [Oligo: 100% 100%]	ENSGALG00000010343		TSPAN16	424607	8	present	present
RIGG15785	ENSGALG00000010570/NP_001026456.1 transcription factor BTF3-like [Source:RefSeq_peptide;Acc:NP_001026456] [Oligo: 100% 100%]	ENSGALG00000010570		BTF3L4	424638	8	present	present
RIGG01148	ZYGBL_PONPY (Q5RAG3) Zyg-11 protein homolog (Zyg-11 homolog B-like) - Pongo pygmaeus (Orangutan) [Contig: 47.1% 31.2%]	ENSGALG00000010643		ZYG11A	424645	8	present	present
RIGG15842	ENSGALG00000010681/Q5ZK83_CHICK Hypothetical protein. [Source:Uniprot/SPTREMBL;Acc:Q5ZK83] [Oligo: 100% 100%]	ENSGALG00000010681		CPT2	424649	8	present	present
RIGG15950	ENSGALG00000010861/OMA1 OMA1 homolog; zinc metallopeptidase [Source:RefSeq_peptide;Acc:NP_660286] [Oligo: 100% 100%]	ENSGALG00000010861		OMA1	424670	8	present	present
RIGG20275	ENSGALG00000010889/NP_001006542.1 hook homolog 1 [Source:RefSeq_peptide;Acc:NP_001006542] [Oligo: 100% 100%]	ENSGALG00000010889		HOOK1	424675	8	present	present
RIGG07928	ENSGALG00000002963/PID1 PTB-containing; cubilin and LRP1-interacting protein (P-CLI1) (Phosphotyrosine interaction domain-containing protein 1) (Protein NYGGF4). [Source:Uniprot/SWISSPROT;Acc:Q7Z2X4] [Oligo: 100% 100%]	ENSGALG00000002963		PID1	424787	9	present	present
RIGG12658	ENSGALG00000005171/NP_001025179.1 adaptor-related protein complex 1; sigma 3 subunit [Source:RefSeq_peptide;Acc:NP_001025179] [Oligo: 100% 100%]	ENSGALG00000005171		AP1S3	424807	9	present	present
RIGG12718	TC277055 similar to GB|AAH35834.1|23272863|BC035834 ACPL2 protein {Homo sapiens} (exp=-1; wgp=0; cg=0); partial (49%) [Contig: 100% 99%]	ENSGALG00000005274	ENSGALG00000029102	PXYLP1	424815	9	present/ENSGALG identifier changed	present
RIGG13477	ENSGALG00000006649/TMEM41A Transmembrane protein 41A precursor. [Source:Uniprot/SWISSPROT;Acc:Q96HV5] [Oligo: 100% 100%]	ENSGALG00000006649		TMEM41A	424875	9	present	present
RIGG06720	ENSGALG00000006783/PLOD2 Procollagen-lysine;2-oxoglutarate 5-dioxygenase 2 precursor (EC 1.14.11.4) (Lysyl hydroxylase 2) (LH2). [Source:Uniprot/SWISSPROT;Acc:O00469] [Oligo: 100% 100%]	ENSGALG00000006783		PLOD2	424882	9	present	present
RIGG08444	ENSGALG00000007075/ATP13A3 Probable cation-transporting ATPase 13A3 (EC 3.6.3.-) (ATPase family homolog up-regulated in senescence cells 1). [Source:Uniprot/SWISSPROT;Acc:Q9H7F0] [Oligo: 100% 100%]	ENSGALG00000010293		ATP13A3	424898	8	present	present
RIGG04312	ENSGALG00000009669 Arginine/serine-rich coiled coil protein 1. [Source:Uniprot/SWISSPROT;Acc:Q96IZ7] [Oligo: 100% 100%]	ENSGALG00000009669		RSRC1	425020	9	present	present
RIGG20279	ENSGALG00000010284/NP_001006556.1 guanine monphosphate synthetase [Source:RefSeq_peptide;Acc:NP_001006556] [Oligo: 100% 100%]	ENSGALG00000010284		GMPS	425028	9	present	present
RIGG15680	ENSGALG00000010401/EIF2A_CHICK Eukaryotic translation initiation factor 2A (eIF-2A). [Source:Uniprot/SWISSPROT;Acc:Q5ZKC1] [Oligo: 100% 100%]	ENSGALG00000010401		EIF2A	425042	9	present	present
RIGG15699	ENSGALG00000010430/TM4SF1 Transmembrane 4 L6 family member 1 (Tumor-associated antigen L6) (Membrane component surface marker 1) (M3S1). [Source:Uniprot/SWISSPROT;Acc:P30408] [Oligo: 100% 100%]	ENSGALG00000010430	ENSGALG00000054252	TM4SF1	425046	9	present/ENSGALG identifier changed	present
RIGG02775	ZFN2B_RAT (Q4KLG9) AN1-type zinc finger protein 2B - Rattus norvegicus (Rat) [Contig: 54.7% 62.5%]	ENSGALG00000003122		ZFAND2A	425104	14	present	present
RIGG15247	ENSGALG00000009680/PAQR7 Membrane progestin receptor alpha (mPR alpha) (Progestin and adipoQ receptor family member VII). [Source:Uniprot/SWISSPROT;Acc:Q86WK9] [Oligo: 100% 100%]	ENSGALG00000009680		PAQR7	425505	23	present	present
RIGG16729	ENSGALG00000012225/NP_001026518.1 cold inducible RNA binding protein [Source:RefSeq_peptide;Acc:NP_001026518] [Oligo: 100% 100%]	ENSGALG00000012225	ENSGALG00000030918	RBM3	425789	28	present/ENSGALG identifier changed	present
RIGG17253	PLXB2_HUMAN (O15031) Plexin-B2 precursor (MM1) - Homo sapiens (Human) [Contig: 90.9% 91.1%]	ENSGALG00000013146	ENSGALG00000039861	PLXNB2	425938	1	present/ENSGALG identifier changed	present
RIGG13463	MTDC_CHICK (Q5ZKA5) Bifunctional methylenetetrahydrofolate dehydrogenase/cyclohydrolase; mitochondrial precursor [Includes: NAD-dependent methylenetetrahydrofolate dehydrogenase (EC 1.5.1.15); Methenyltetrahydrofolate cyclohydrolase (EC 3.5.4.9)] - Gallus [Contig: 50.5% 99.6%]	ENSGALG00000013480	ENSGALG00000034344	MTHFD2	426126	22	present	present
RIGG17438	ANRA2_BOVIN (Q2KI79) Ankyrin repeat family A protein 2 - Bos taurus (Bovine) [Contig: 44% 93.9%]	ENSGALG00000013511		ANKRA2	426153	Z	present	present
RIGG19722	TBCD1_MOUSE (Q60949) TBC1 domain family member 1 - Mus musculus (Mouse) [Contig: 70.9% 89.3%]	ENSGALG00000013521	ENSGALG00000039380	TBC1D1	426162	4	present	present
RIGG04258	ENSGALG00000013583/FAM114A1 Protein NOXP20 (Nervous system over-expressed protein 20) (Protein FAM114A1). [Source:Uniprot/SWISSPROT;Acc:Q8IWE2] [Oligo: 100% 100%]	ENSGALG00000013583		FAM114A1	426196	4	present	present
RIGG01081	AVR6_CHICK (P56735) Avidin-related protein 6 precursor - Gallus gallus (Chicken) [Contig: 41.2% 48.2%]	ENSGALG00000013670	ENSGALG00000051283	LOC426220	426220	W	present/ENSGALG identifier changed	present
RIGG17668	TOM20_PONPY (Q5RA31) Mitochondrial import receptor subunit TOM20 homolog (Mitochondrial 20 kDa outer membrane protein) (Outer mitochondrial membrane receptor Tom20) - Pongo pygmaeus (Orangutan) [Contig: 38.3% 84.1%]	ENSGALG00000013921	ENSGALG00000035299	TOMM20	426309	3	present/ENSGALG identifier changed	present
RIGG17727	CD123_BOVIN (Q2YDG3) Cell division cycle protein 123 homolog - Bos taurus (Bovine) [Contig: 55.5% 88%]	ENSGALG00000014038		CDC123	426366	1	present	present
RIGG05198	ENSGALG00000014065/FA76A_CHICK Protein FAM76A. [Source:Uniprot/SWISSPROT;Acc:Q5ZJ65] [Oligo: 100% 100%]	ENSGALG00000014065	ENSGALG00000040986	FAM76A	426384	23	present/ENSGALG identifier changed	present
RIGG10349	TC231069 homologue to UP|O60519_HUMAN (O60519) Cre binding protein-like 2 (CAMP responsive element binding protein-like 2) (CREBL2 protein); partial (98%) [Contig: 95.9% 99.3%]	ENSGALG00000014314	ENSGALG00000037030	CREBL2	426496	1	present/ENSGALG identifier changed	present
RIGG00930	XM_001235636.1 PREDICTED: Gallus gallus similar to similar to putative nuclear protein of bilaterial origin (16.8 kD) (1P391) (LOC776080); partial mRNA [Oligo: 100% 100%]	ENSGALG00000014581		BORCS8	426622	28	present	present
RIGG05811	OTUD3_HUMAN (Q5T2D3) OTU domain-containing protein 3 - Homo sapiens (Human) [Contig: 63% 56.7%]	ENSGALG00000014175	ENSGALG00000043920	OTUD3	426746	21	present/ENSGALG identifier changed	present
RIGG11789	AP3M2_HUMAN (P53677) AP-3 complex subunit mu-2 (Adapter-related protein complex 3 mu-2 subunit) (Clathrin coat assembly protein AP47 homolog 2) (Clathrin coat-associated protein AP47 homolog 2) (Golgi adaptor AP-1 47 kDa protein homolog 2) (HA1 47 kDa subu [Contig: 51% 96.5%]	ENSGALG00000003659	ENSGALG00000038155	AP3M2	426790	22	present/ENSGALG identifier changed	present
RIGG11320	ENSGALG00000002805/NP_001026570.1 lectin; mannose-binding; 1 [Source:RefSeq_peptide;Acc:NP_001026570] [Oligo: 100% 100%]	ENSGALG00000002805	ENSGALG00000034821	LMAN1L	426849	Z	present/ENSGALG identifier changed	present
RIGG07836	Gga.7804 Acyl-CoA synthetase medium-chain family member 3 ## GENE: ACSM3 [Oligo: 100% 100%]	ENSGALG00000002200		ACSM3	426999	14	present	present
RIGG18063	ENSGALG00000014651/LYSM3_CHICK LysM and putative peptidoglycan-binding domain-containing protein 3. [Source:Uniprot/SWISSPROT;Acc:Q5ZKK0] [Oligo: 100% 100%]	ENSGALG00000014651		LYSMD3	427106	Z	present	present
RIGG05287	ENSGALG00000014725/PLK2 Serine/threonine-protein kinase PLK2 (EC 2.7.11.21) (Polo-like kinase 1) (PLK-2) (Serine/threonine-protein kinase SNK) (Serum-inducible kinase). [Source:Uniprot/SWISSPROT;Acc:Q9NYY3] [Oligo: 100% 100%]	ENSGALG00000014725		PLK2	427150	Z	present	present
RIGG18222	ENSGALG00000014906/MOCS2 Molybdenum cofactor synthesis protein 2 large subunit (Molybdopterin synthase large subunit) (MPT synthase large subunit) (MOCS2B) (MOCO1- B). [Source:Uniprot/SWISSPROT;Acc:O96007] [Oligo: 100% 100%]	ENSGALG00000014906		MOCS2	427199	Z	present	present
RIGG18234	RGNEF_MOUSE (P97433) Rho-guanine nucleotide exchange factor (Rho-interacting protein 2) (RhoGEF) (RIP2) - Mus musculus (Mouse) [Contig: 75.2% 82.3%]	ENSGALG00000014923		ARHGEF28	427201	Z	present	present
RIGG18246	ENSGALG00000014944/GCNT4 Beta-1;3-galactosyl-O-glycosyl-glycoprotein beta-1;6-N- acetylglucosaminyltransferase 4 (EC 2.4.1.102) (Core 2 branching enzyme 3) (Core2-GlcNAc-transferase 3) (C2GnT3). [Source:Uniprot/SWISSPROT;Acc:Q9P109] [Oligo: 100% 100%]	ENSGALG00000014944		GCNT4	427207	Z	present	present
RIGG18252	C43BP_HUMAN (Q9Y5P4) Goodpasture antigen-binding protein (EC 2.7.11.9) (GPBP) (Collagen type IV alpha-3-binding protein) (StAR-related lipid transfer protein 11) (StARD11) (START domain-containing protein 11) - Homo sapiens (Human) [Contig: 32.6% 87.8%]	ENSGALG00000014952		COL4A3BP	427209	Z	present	present
RIGG18306	TC245045 similar to UP|Q3KRD9_RAT (Q3KRD9) RGD1311595 protein (Fragment); partial (8%) [Contig: 47.1% 98.9%]	ENSGALG00000015047	ENSGALG00000015050	KIAA2026	427227	Z	present/ENSGALG identifier changed	present
RIGG18368	ENSGALG00000015156/C9orf95 Nicotinamide riboside kinase 1 (EC 2.7.1.-). [Source:Uniprot/SWISSPROT;Acc:Q9NWW6] [Oligo: 100% 100%]	ENSGALG00000015156		NMRK1	427257	Z	present	present
RIGG09439	ENSGALG00000015326/NP_001034402.1 clathrin; light polypeptide A [Source:RefSeq_peptide;Acc:NP_001034402] [Oligo: 100% 100%]	ENSGALG00000015326		CLTA	427284	Z	present	present
RIGG06222	ENSGALG00000015333/PCGF3 Polycomb group RING finger protein 3 (RING finger protein 3A). [Source:Uniprot/SWISSPROT;Acc:Q3KNV8] [Oligo: 100% 100%]	ENSGALG00000015333		PCGF3	427287	Z	present	present
RIGG18499	IDUA_MOUSE (P48441) Alpha-L-iduronidase precursor (EC 3.2.1.76) - Mus musculus (Mouse) [Contig: 35% 60.6%]	ENSGALG00000015376		IDUA	427294	Z	present	present
RIGG18509	ENSGALG00000015386/RNF170 RING finger protein 170 (Putative LAG1-interacting protein). [Source:Uniprot/SWISSPROT;Acc:Q96K19] [Oligo: 100% 100%]	ENSGALG00000015386		RNF170	427296	Z	present	present
RIGG18699	LTB4D_PIG (Q29073) NADP-dependent leukotriene B4 12-hydroxydehydrogenase (EC 1.3.1.74) (15-oxoprostaglandin 13-reductase) (EC 1.3.1.48) - Sus scrofa (Pig) [Contig: 47.9% 60.9%]	ENSGALG00000015702		PTGR1	427337	Z	present	present
RIGG18717	Gga.9756 Endothelial differentiation; lysophosphatidic acid G-protein-coupled receptor; 2 ## GENE: EDG2 [Oligo: 100% 100%]	ENSGALG00000015729		LPAR1	427339	Z	present	present
RIGG04596	ENSGALG00000002341/NP_001006586.1 adaptor-related protein complex 3; sigma 1 subunit [Source:RefSeq_peptide;Acc:NP_001006586] [Oligo: 100% 100%]	ENSGALG00000002341		AP3S1	427389	Z	present	present
RIGG00082	ENSGALG00000003288/NP_001026618.1 threonyl-tRNA synthetase [Source:RefSeq_peptide;Acc:NP_001026618] [Oligo: 100% 100%]	ENSGALG00000003288		TARS	427427	Z	present	present
RIGG01898	AMPO_HUMAN (Q8N6M6) Aminopeptidase O (EC 3.4.11.-) (AP-O) - Homo sapiens (Human) [Contig: 65.9% 71.1%]	ENSGALG00000012615	ENSGALG00000040796	CZH9ORF3	427467	Z	present/ENSGALG identifier changed	present
RIGG11049	OAZ2_PONPY (Q5R680) Ornithine decarboxylase antizyme 2 (ODC-Az 2) (AZ2) - Pongo pygmaeus (Orangutan) [Contig: 32.9% 87.8%]	ENSGALG00000002352	ENSGALG00000036288	OAZ2	427481	10	present/ENSGALG identifier changed	present
RIGG11570	ENSGALG00000004399/NP_001026626.1 cell cycle progression 1 [Source:RefSeq_peptide;Acc:NP_001026626] [Oligo: 100% 100%]	ENSGALG00000004399	ENSGALG00000004387	CCPG1	427496	10	present/ENSGALG identifier changed	present
RIGG13009	TC300600 RF|NP_001026632.1|71895449|NM_001031461 microtubule-associated proteins 1A/1B light chain 3 {Gallus gallus} (exp=-1; wgp=0; cg=0); partial (46%) [Contig: 100% 99%]	ENSGALG00000005783	ENSGALG00000055010	MAP1LC3B	427559	11	present/ENSGALG identifier changed	present
RIGG07648	Gga.37058 Similar to neuregulin 2 ## GENE: LOC427606 [Oligo: 100% 100%]	ENSGALG00000000917	ENSGALG00000033641	NRG2	427606	13	present/ENSGALG identifier changed	present
RIGG12493	ENSGALG00000004881 Golgin subfamily A member 2 (Cis-Golgi matrix protein GM130) (Gm130 autoantigen) (Golgin-95). [Source:Uniprot/SWISSPROT;Acc:Q08379] [Oligo: 100% 100%]	ENSGALG00000004881		GOLGA2	427766	17	present	present
RIGG16718	ENSGALG00000012183/NPTXR Chromobox protein homolog 6. [Source:Uniprot/SWISSPROT;Acc:O95503] [Oligo: 100% 100%]	ENSGALG00000012183	ENSGALG00000041604	NPTXR	427902	1	present/ENSGALG identifier changed	present
RIGG18751	ENSGALG00000015795/ADAMTS5 ADAMTS-5 precursor (EC 3.4.24.-) (A disintegrin and metalloproteinase with thrombospondin motifs 5) (ADAM-TS 5) (ADAM-TS5) (Aggrecanase-2) (ADMP-2) (ADAM-TS 11). [Source:Uniprot/SWISSPROT;Acc:Q9UNA0] [Oligo: 100% 100%]	ENSGALG00000015795		ADAMTS5	427971	1	present	present
RIGG19647	ENSGALG00000017286/FGF23 Fibroblast growth factor 23 precursor (FGF-23) (Tumor-derived hypophosphatemia-inducing factor). [Source:Uniprot/SWISSPROT;Acc:Q9GZV9] [Oligo: 100% 100%]	ENSGALG00000017286	ENSGALG00000027791	FGF23	428104	1	present	present
RIGG07628	Gga.40145 Solute carrier family 26; member 9 ## GENE: SLC26A9 [Oligo: 100% 100%]	ENSGALG00000000745		SLC26A9	428262	26	present	present
RIGG18869	ENSGALG00000015998/NP_001026676.1 phosphatidylserine synthase 1 [Source:RefSeq_peptide;Acc:NP_001026676] [Oligo: 100% 100%]	ENSGALG00000015998	ENSGALG00000030185	PTDSS1	428374	2	present	present
RIGG02397	SYG_PONPY (Q5RBL1) Glycyl-tRNA synthetase (EC 6.1.1.14) (Glycine--tRNA ligase) (GlyRS) - Pongo pygmaeus (Orangutan) [Contig: 80.7% 90.6%]	ENSGALG00000005694		GARS	428403	2	present	present
RIGG08926	Gga.4361 Oxysterol binding protein-like 3 ## GENE: OSBPL3 [Oligo: 100% 100%]	ENSGALG00000011007		OSBPL3	428432	2	present	present
RIGG16082	ENSGALG00000011073/RHOU ras homolog gene family; member U [Source:RefSeq_peptide;Acc:NP_067028] [Oligo: 100% 100%]	ENSGALG00000011073	ENSGALG00000025738	RHOU	428589	3	present/ENSGALG identifier changed	present
RIGG14114	TC260662 similar to UP|Q6XYE1_HUMAN (Q6XYE1) FP18279; partial (68%) [Contig: 57.4% 98%]	ENSGALG00000007770	ENSGALG00000029445	FADS6	428683	18	present/ENSGALG identifier changed	present
RIGG15105	PPID_BOVIN (P26882) 40 kDa peptidyl-prolyl cis-trans isomerase (EC 5.2.1.8) (PPIase) (Rotamase) (Cyclophilin-40) (CYP-40) (Cyclophilin-related protein) (Estrogen receptor-binding cyclophilin) - Bos taurus (Bovine) [Contig: 74.7% 80.6%]	ENSGALG00000009451		PPID	428725	4	present	present
RIGG15674	ENSGALG00000010391/MMRN1 Multimerin-1 precursor (Endothelial cell multimerin 1) (EMILIN-4) (Elastin microfibril interface located protein 4) (Elastin microfibril interfacer 4). [Source:Uniprot/SWISSPROT;Acc:Q13201] [Oligo: 100% 100%]	ENSGALG00000010391		MMRN1	428741	4	present	present
RIGG16663	Gga.31294 Glutamyl aminopeptidase (aminopeptidase A) ## GENE: ENPEP [Oligo: 100% 100%]	ENSGALG00000012108	ENSGALG00000031410	ENPEP	428771	4	present/ENSGALG identifier changed	present
RIGG18602	XM_426353.2 PREDICTED: Gallus gallus similar to VPS10 domain receptor protein SORCS 2 (LOC428797); mRNA [Oligo: 100% 100%]	ENSGALG00000015554		SORCS2	428797	4	present	present
RIGG08713	XM_426430.2 PREDICTED: Gallus gallus similar to papilin (LOC428873); mRNA [Oligo: 100% 100%]	ENSGALG00000009315		PAPLN	428873	5	present	present
RIGG16651	CEP70_HUMAN (Q8NHQ1) Centrosomal protein of 70 kDa (Cep70 protein) (p10-binding protein) - Homo sapiens (Human) [Contig: 77.4% 49.6%]	ENSGALG00000012087		CEP70	429044	7	present	present
RIGG12809	TC290325 weakly similar to UP|Q8K385_MOUSE (Q8K385) Stromal cell derived factor receptor 2; partial (13%) [Contig: 89.7% 97.4%]	ENSGALG00000005418		FRRS1	429082	8	present	present
RIGG13079	ENSGALG00000005918/FAM69A Protein FAM69A. [Source:Uniprot/SWISSPROT;Acc:Q5T7M9] [Oligo: 100% 100%]	ENSGALG00000005918		FAM69A	429087	8	present	present
RIGG15736	ENSGALG00000010481/KCY_CHICK UMP-CMP kinase (EC 2.7.4.14) (Cytidylate kinase) (Deoxycytidylate kinase) (Cytidine monophosphate kinase) (Uridine monophosphate/cytidine monophosphate kinase) (UMP/CMP kinase) (UMP/CMPK) (Uridine monophosphate kinase). [Source:Uniprot/SWISSPROT;Acc:Q5ZKE7] [Oligo: 100% 100%]	ENSGALG00000010481		CMPK1	429100	8	present	present
RIGG14889	GCP2_CAEBR (Q5WN23) Glutamate carboxypeptidase 2 homolog (EC 3.4.17.21) (Glutamate carboxypeptidase II homolog) - Caenorhabditis briggsae [Contig: 51.8% 30.2%]	ENSGALG00000009080	ENSGALG00000023670	NAALADL2	429156	9	present/ENSGALG identifier changed	present
RIGG08698	ENSGALG00000009170/AADACL1 Arylacetamide deacetylase-like 1 (EC 3.1.1.-). [Source:Uniprot/SWISSPROT;Acc:Q6PIU2] [Oligo: 100% 100%]	ENSGALG00000009170		NCEH1	429158	9	present	present
RIGG17376	NM_001031579.1 Gallus gallus LMBR1 domain containing 2 (LMBRD2); mRNA emb|AJ851695.1| Gallus gallus mRNA for hypothetical protein; clone 18o10 [Oligo: 97.1% 92.7%]	ENSGALG00000013377		LMBRD2	429640	Z	present	present
RIGG15156	TCO2_RAT (Q9R0D6) Transcobalamin-2 precursor (Transcobalamin II) (TCII) (TC II) - Rattus norvegicus (Rat) [Contig: 65.5% 32.8%]	ENSGALG00000009536	ENSGALG00000048285	TCN2	429737	15	present/ENSGALG identifier changed	present
RIGG09797	ENSGALG00000000177/KLF3 Krueppel-like factor 3 (Basic krueppel-like factor) (CACCC-box-binding protein BKLF) (TEF-2). [Source:Uniprot/SWISSPROT;Acc:P57682] [Oligo: 100% 100%]	ENSGALG00000000177	ENSGALG00000041717	KLF3	429811	4	present/ENSGALG identifier changed	present
RIGG04250	ENSGALG00000015052/UHRF2 E3 ubiquitin-protein ligase UHRF2 (EC 6.3.2.-) (Ubiquitin-like PHD and RING finger domain-containing protein 2) (Ubiquitin-like-containing PHD and RING finger domains protein 2) (Np95/ICBP90-like RING finger protein) (Np95-like RING finger protein) (Nucle [Source:Uniprot/SWISSPROT;Acc:Q96PU4] [Oligo: 100% 100%]	ENSGALG00000015052		UHRF2	431601	Z	present	present
RIGG09460	ENSGALG00000015540/RAD23B UV excision repair protein RAD23 homolog B (hHR23B) (XP-C repair- complementing complex 58 kDa protein) (p58). [Source:Uniprot/SWISSPROT;Acc:P54727] [Oligo: 100% 100%]	ENSGALG00000015540		RAD23B	431623	Z	present	present
RIGG05909	K1958_MOUSE (Q8C4P0) Protein KIAA1958 homolog - Mus musculus (Mouse) [Contig: 90.6% 29%]	ENSGALG00000023083		KIAA1958	431637	Z	present	present
RIGG18684	ENSGALG00000015684/XR_026950.1 PREDICTED: Gallus gallus hypothetical LOC431639 (LOC431639); mRNA. [Source:RefSeq_dna;Acc:XR_026950] [Oligo: 100% 100%]	ENSGALG00000015684		DNAJC25	431639	Z	present	present
RIGG04817	ICHY_CAIMO (P83039) Chymotrypsin inhibitor (DPCI) - Cairina moschata (Muscovy duck) [Contig: 28.3% 81.2%]	ENSGALG00000021842	ENSGALG00000043964	SPINK4	768734	Z	present/ENSGALG identifier changed	present
RIGG17732	VAPA_PONPY (Q5R601) Vesicle-associated membrane protein-associated protein A (VAMP-associated protein A) (VAMP-A) (VAP-A) - Pongo pygmaeus (Orangutan) [Contig: 17% 88.1%]	ENSGALG00000014142	ENSGALG00000039455	VAPA	768928	2	present/ENSGALG identifier changed	present
RIGG02925	TC234322 homologue to UP|Q28C85_XENTR (Q28C85) Pyrroline-5-carboxylate reductase family; member 2; partial (87%) [Contig: 92.8% 98.8%]	ENSGALG00000007300		PYCR1	769203	18	present	present
RIGG08201	Gga.40314 Ovochymase 2 ## GENE: OVCH2 [Oligo: 100% 100%]	ENSGALG00000005318		OVCH1	769290	5	present	present
RIGG12281	MTP_HUMAN (P55157) Microsomal triglyceride transfer protein large subunit precursor - Homo sapiens (Human) [Contig: 17.6% 43.8%]	ENSGALG00000004511	ENSGALG00000045557	MTTPL	769580	6	present/ENSGALG identifier changed	present
RIGG18683	GBG10_HUMAN (P50151) Guanine nucleotide-binding protein G(I)/G(S)/G(O) gamma-10 subunit precursor - Homo sapiens (Human) [Contig: 17.7% 89.7%]	ENSGALG00000015683		GNG10	769603	Z	present	present
RIGG18721	ZC2HC1A zinc finger, C2HC-type containing 1A [ Gallus gallus (chicken) ]	ENSGALG00000015734		ZC2HC1A	769604	2	present	present
RIGG02510	XM_001232441.1 PREDICTED: Gallus gallus hypothetical protein LOC769722 (LOC769722); mRNA [Oligo: 100% 97.1%]	ENSGALG00000019142	ENSGALG00000036791	COA5	769722	1	present/ENSGALG identifier changed	present
RIGG10937	RAN binding protein 17 [ Gallus gallus (chicken) ]	ENSGALG00000002184		RANBP17	769940	13	present	present
RIGG10338	NM_001079751.1 Gallus gallus methyl-CpG binding domain protein 3 (MBD3); mRNA emb|AJ719606.1| Gallus gallus mRNA for hypothetical protein; clone 4h23 [Oligo: 100% 97.1%]	ENSGALG00000001101		MBD3	770153	28	present	present
RIGG10231	CHST6_HUMAN (Q9GZX3) Carbohydrate sulfotransferase 6 (EC 2.8.2.-) (N-acetylglucosamine 6-O-sulfotransferase 5) (GlcNAc6ST-5) (Corneal N-acetylglucosamine-6-O-sulfotransferase) (C-GlcNAc6ST) (hCGn6ST) (Galactose/N-acetylglucosamine/N-acetylglucosamine 6-O-s [Contig: 69.1% 65.7%]	ENSGALG00000000913		CHST6	770257	11	present	present
RIGG05187	Gga.10255 Similar to short chain dehydrogenase/reductase ## GENE: LOC418878 [Oligo: 100% 100%]	ENSGALG00000017020		DHRS12	770438	1	present	present
RIGG16560	ENSGALG00000011934/NP_056519.1 DJ347H13.4 protein (Hypothetical protein D15Wsu75e) (DNA segment; Chr 15; Wayne State University 75; expressed) (OTTHUMP00000042148). [Source:Uniprot/SPTREMBL;Acc:Q6ICB0] [Oligo: 100% 100%]	ENSGALG00000011934	ENSGALG00000047248	DESI1	770448	1	present/ENSGALG identifier changed	present
RIGG09068	Gga.30851 Secretin receptor ## GENE: SCTR [Oligo: 100% 100%]	ENSGALG00000012106	ENSGALG00000012106	SCTR	770943	7	present/ENSGALG identifier changed	present
RIGG09396	ENSGALG00000015057/DDO D-aspartate oxidase (EC 1.4.3.1) (DASOX) (DDO). [Source:Uniprot/SWISSPROT;Acc:Q99489] [Oligo: 100% 100%]	ENSGALG00000015057		DDO	770953	3	present	present
RIGG07062	Gga.19181 gPGC_EST05997 Embryonic gonadal PGC cDNA Library Gallus gallus cDNA 5'; mRNA sequence [Contig: 60.1% 97.3%]	ENSGALG00000023930	ENSGALG00000051878	LOC771030	771030	13	present/ENSGALG identifier changed	present
RIGG18576	Gga.41683 Tocopherol (alpha) transfer protein ## GENE: TTPA [Oligo: 100% 100%]	ENSGALG00000015504	ENSGALG00000030031	TTPA	771074	2	present/ENSGALG identifier changed	present
RIGG19247	ENSGALG00000016644/SOX7 Transcription factor SOX-7. [Source:Uniprot/SWISSPROT;Acc:Q9BT81] [Oligo: 100% 100%]	ENSGALG00000016644	ENSGALG00000041296	SOX7	771337	3	present/ENSGALG identifier changed	present
RIGG04393	ANR22_HUMAN (Q5VYY1) Ankyrin repeat domain-containing protein 22 - Homo sapiens (Human) [Contig: 59.1% 62.3%]	ENSGALG00000006315	ENSGALG00000028250	ANKRD22	771419	6	present/ENSGALG identifier changed	present
RIGG11282	ENSGALG00000002739/Q5ZLZ2_CHICK Hypothetical protein. [Source:Uniprot/SPTREMBL;Acc:Q5ZLZ2] [Oligo: 100% 100%]	ENSGALG00000002739		INPP5K	771549	19	present	present
RIGG15700	ENSGALG00000010431/TM4SF18 Transmembrane 4 L6 family member 18. [Source:Uniprot/SWISSPROT;Acc:Q96CE8] [Oligo: 100% 100%]	ENSGALG00000010431	ENSGALG00000038747	TM4SF18	771841	9	present/ENSGALG identifier changed	present
RIGG00288	ENSGALG00000010434/Q5ZIT6_CHICK Hypothetical protein. [Source:Uniprot/SPTREMBL;Acc:Q5ZIT6] [Oligo: 100% 100%]	ENSGALG00000010434	ENSGALG00000030773	CP	771940	9	present/ENSGALG identifier changed	present
RIGG16710	ENSGALG00000012185/PLA2G12A Group XIIA secretory phospholipase A2 precursor (EC 3.1.1.4) (Phosphatidylcholine 2-acylhydrolase GXII) (GXII sPLA2). [Source:Uniprot/SWISSPROT;Acc:Q9BZM1] [Oligo: 100% 100%]	ENSGALG00000012185		PLA2G12A	772082	4	present	present
RIGG03076	ENSGALG00000010879/NP_060761.2 Novel protein. [Source:Uniprot/SPTREMBL;Acc:Q5VSS1] [Oligo: 100% 100%]	ENSGALG00000010879		FGGY	772383	8	present	present
RIGG08922	ENSGALG00000010978/ANGPTL3 Angiopoietin-related protein 3 precursor (Angiopoietin-like 3) (Angiopoietin-5) (ANG-5). [Source:Uniprot/SWISSPROT;Acc:Q9Y5C1] [Oligo: 100% 100%]	ENSGALG00000010978		ANGPTL3	100189558	8	present	present
RIGG00593	RELB_CHICK (P51509) Transcription factor RelB homolog - Gallus gallus (Chicken) [Contig: 53% 78.8%]	ENSGALG00000015663		HSDL2	100858057	Z	present	present
RIGG08062	Gga.12733 Ubiquitin specific peptidase 40 ## GENE: USP40 [Oligo: 100% 100%]	ENSGALG00000004228		USP40	100859211	7	present	present
RIGG14983	ROA3_RAT (Q6URK4) Heterogeneous nuclear ribonucleoprotein A3 (hnRNP A3) - Rattus norvegicus (Rat) [Contig: 59.8% 94.4%]	ENSGALG00000009250		HNRNPA3	100859627	7	present	present
RIGG05185	PA24B_MOUSE (Q4QQM1) Cytosolic phospholipase A2 beta (EC 3.1.1.4) (cPLA2-beta) (Phospholipase A2 group IVB) - Mus musculus (Mouse) [Contig: 25.3% 56.8%]	ENSGALG00000008727		PLA2G4B	101749229	5	present	present
RIGG18681	NRIP1_HUMAN (P48552) Nuclear receptor-interacting protein 1 (Nuclear factor RIP140) (Receptor-interacting protein 140) - Homo sapiens (Human) [Contig: 89.2% 65.7%]	ENSGALG00000015681		NRIP1	101749375	1	present	present
RIGG18874	LYRIC_HUMAN (Q86UE4) Protein LYRIC (Lysine-rich CEACAM1 co-isolated protein) (3D3/lyric) (Metastasis adhesion protein) (Metadherin) (Astrocyte elevated gene-1 protein) (AEG-1) - Homo sapiens (Human) [Contig: 47.9% 49.6%]	ENSGALG00000016004		MTDH	101751823	2	present	present
RIGG07607	ENSGALG00000000573/Q8JH31_CHICK Circadian clock protein (Fragment). [Source:Uniprot/SPTREMBL;Acc:Q8JH31] [Oligo: 100% 100%]	ENSGALG00000000573		PER3	419367/419366	21	present	present
RIGG16975	GYAR_PYRKO (Q5JEZ2) Glyoxylate reductase (EC 1.1.1.26) (Glycolate reductase) - Pyrococcus kodakaraensis (Thermococcus kodakaraensis) [Contig: 15.7% 39.6%]	ENSGALG00000012643	ENSGALG00000046360	LOC100858664/2KTGRL	420810/100858664	2	present/ENSGALG identifier changed	present
RIGG09149	GCNT2_HUMAN (Q06430) N-acetyllactosaminide beta-1;6-N-acetylglucosaminyl-transferase (EC 2.4.1.150) (N-acetylglucosaminyltransferase) (I-branching enzyme) (IGNT) - Homo sapiens (Human) [Contig: 86.2% 71.8%]	ENSGALG00000012773	ENSGALG00000048035	GCNT2	420861/428479	2	present/ENSGALG identifier changed	present
RIGG08572	XTP3B_PONPY (Q5R8S4) XTP3-transactivated gene B protein homolog precursor - Pongo pygmaeus (Orangutan) [Contig: 77.9% 80.1%]	ENSGALG00000008172	ENSGALG00000008172	ERLEC1	421220/101751309	3	present/ENSGALG identifier changed	present
RIGG18688	ENSGALG00000015689/KIAA0368 Proteasome-associated protein ECM29 homolog (Ecm29). [Source:Uniprot/SWISSPROT;Acc:Q5VYK3] [Oligo: 100% 100%]	ENSGALG00000015689	ENSGALG00000015029	EVC2	427336/770095	4	present/ENSGALG identifier changed	present
RIGG14784	ENSGALG00000008899/LRRC26 leucine rich repeat containing 26 [Source:RefSeq_peptide;Acc:NP_001013675] [Oligo: 100% 100%]	ENSGALG00000008899	ENSGALG00000045901	LRRC26	427776/101749800	17	present/ENSGALG identifier changed	present
RIGG05088	EF1D_XENLA (P29693) Elongation factor 1-delta (EF-1-delta) (P36) - Xenopus laevis (African clawed frog) [Contig: 75% 58.7%]	ENSGALG00000016131	ENSGALG00000040098	EEF1D	769368/107049004	2	present/ENSGALG identifier changed	present
RIGG14707	ENSGALG00000008774/MEIS1 Homeobox protein Meis1. [Source:Uniprot/SWISSPROT;Acc:O00470] [Oligo: 100% 100%]	ENSGALG00000008774	ENSGALG00000041626	MEIS1	769821/395589	3	present/ENSGALG identifier changed	present
RIGG06121	ENSGALG00000022830/SLC5A3 Sodium/myo-inositol cotransporter (Na(+)/myo-inositol cotransporter). [Source:Uniprot/SWISSPROT;Acc:P53794] [Oligo: 100% 100%]	ENSGALG00000022830		SLC5A3	770758/112530700	1	Gene ID withdrawal	present
RIGG18896	ENSGALG00000016040/Q5F3X3_CHICK Hypothetical protein. [Source:Uniprot/SPTREMBL;Acc:Q5F3X3] [Oligo: 100% 100%]	ENSGALG00000016040	ENSGALG00000036556	MORC4	770909/418513	1	present/ENSGALG identifier changed	present
RIGG14061	ENSGALG00000007677/Q5ZIX9_CHICK Hypothetical protein. [Source:Uniprot/SPTREMBL;Acc:Q5ZIX9] [Oligo: 100% 100%]	ENSGALG00000007677		THNSL1	771463/100859434	2	present	present
RIGG18871	LIE1_STREX (P81715) Leupeptin-inactivating enzyme 1 precursor (EC 3.4.24.-) (LIE1) - Streptomyces exfoliatus (Streptomyces hydrogenans) [Contig: 36.6% 31.4%]	ENSGALG00000016000	ENSGALG00000030866	CPQ	777087/420238	2	present/ENSGALG identifier changed	present
RIGG04208	ENSGALG00000012960/FAM134B Protein FAM134B. [Source:Uniprot/SWISSPROT;Acc:Q9H6L5] [Oligo: 100% 100%]	ENSGALG00000012960	ENSGALG00000042679	FAM134B	777533/100859798	2	present/ENSGALG identifier changed	present
RIGG05296	RIMB2_CHICK (Q8QFX1) RIM-binding protein 2 (RIM-BP2) - Gallus gallus (Chicken) [Contig: 45.5% 90.4%]	ENSGALG00000002579		RIMBP2	374105	15	redundancy
RIGG00987	ENSGALG00000008130/NP_989697.2 reticulon 4 [Source:RefSeq_peptide;Acc:NP_989697] [Oligo: 100% 100%]	ENSGALG00000008130		RNT4	378790	3	redundancy
RIGG18714	FGRL1_CHICK (Q7T2H2) Fibroblast growth factor receptor-like 1 precursor - Gallus gallus (Chicken) [Contig: 36.2% 90.9%]	ENSGALG00000015725		FGFRL1	395107	4	redundancy
RIGG05201	PCSK6_HUMAN (P29122) Proprotein convertase subtilisin/kexin type 6 precursor (EC 3.4.21.-) (Paired basic amino acid cleaving enzyme 4) (Subtilisin/kexin-like protease PACE4) (Subtilisin-like proprotein convertase 4) (SPC4) - Homo sapiens (Human) [Contig: 99.3% 75.1%]	ENSGALG00000007238		PCSK6	395454	10	redundancy
RIGG16028	ENSGALG00000010982/Q9I9K4_CHICK Nidogen 1 (Fragment). [Source:Uniprot/SPTREMBL;Acc:Q9I9K4] [Oligo: 100% 100%]	ENSGALG00000010982		NID1	395531	3	redundancy
RIGG15939	NID1_HUMAN (P14543) Nidogen-1 precursor (Entactin) - Homo sapiens (Human) [Contig: 45.4% 75.7%]	ENSGALG00000010982		NID1	395531	3	redundancy
RIGG16016	XM_001236978.1 PREDICTED: Gallus gallus similar to nidogen (LOC777532); partial mRNA [Oligo: 44.3% 100%]	ENSGALG00000010982		NID1	395531	3	redundancy
RIGG09145	ENSGALG00000012747/Q9YHC0_CHICK Enhancer of filamentation 1 homolog (Fragment). [Source:Uniprot/SPTREMBL;Acc:Q9YHC0] [Oligo: 100% 100%]	ENSGALG00000012747		NEDD9	395736	2	redundancy
RIGG16812	ENSGALG00000012370/O93585_CHICK Hypothetical protein (Fragment). [Source:Uniprot/SPTREMBL;Acc:O93585] [Oligo: 100% 100%]	ENSGALG00000012370		GINM1	395778	3	redundancy
RIGG16206	ENSGALG00000011291/NP_990536.1 nuclear receptor subfamily 1; group D; member 2 [Source:RefSeq_peptide;Acc:NP_990536] [Oligo: 100% 100%]	ENSGALG00000011291		NR1D2	396125	2	redundancy
RIGG04282	ORAV1_HUMAN (Q8WV07) Oral cancer overexpressed protein 1 (Tumor amplified and overexpressed sequence 1) - Homo sapiens (Human) [Contig: 12.9% 69.1%]	ENSGALG00000007555		CCND1	396341	5	redundancy
RIGG16572	ENSGALG00000011958/TEF_CHICK Transcription factor VBP (Vitellogenin gene-binding protein) (Thyrotroph embryonic factor homolog). [Source:Uniprot/SWISSPROT;Acc:Q92172] [Oligo: 100% 100%]	ENSGALG00000011958		TEF	396342	1	redundancy
RIGG19160	ENSGALG00000016491/APOB_CHICK Apolipoprotein B (Fragment). [Source:Uniprot/SWISSPROT;Acc:P11682] [Oligo: 100% 100%]	ENSGALG00000016491		APOB	396535	3	redundancy
RIGG19159	ENSGALG00000016491/APOB_CHICK Apolipoprotein B (Fragment). [Source:Uniprot/SWISSPROT;Acc:P11682] [Oligo: 100% 100%]	ENSGALG00000016491		APOB	396535	3	redundancy
RIGG19158	ENSGALG00000016491/APOB_CHICK Apolipoprotein B (Fragment). [Source:Uniprot/SWISSPROT;Acc:P11682] [Oligo: 100% 100%]	ENSGALG00000016491		APOB	396535	3	redundancy
RIGG04474	ENSGALG00000006689/ABHD2 Abhydrolase domain-containing protein 2 (EC 3.1.1.-) (Lung alpha/beta hydrolase 2) (Protein PHPS1-2). [Source:Uniprot/SWISSPROT;Acc:P08910] [Oligo: 100% 100%]	ENSGALG00000006689		ABHD2	415493	10	redundancy
RIGG12461	Gga.23886 ATPase; Ca++ transporting; plasma membrane 2 ## GENE: ATP2B2 [Oligo: 100% 100%]	ENSGALG00000004829		ATPB2	415958	12	redundancy
RIGG05783	HMOX2_RAT (P23711) Heme oxygenase 2 (EC 1.14.99.3) (HO-2) - Rattus norvegicus (Rat) [Contig: 33.9% 61.2%]	ENSGALG00000007638		HMOX2	416663	14	redundancy
RIGG04647	ASPC1_MOUSE (Q8VBT9) Tether containing UBX domain for GLUT4 (Alveolar soft part sarcoma chromosome region candidate 1 homolog) - Mus musculus (Mouse) [Contig: 36.7% 55.4%]	ENSGALG00000002889		ASPSCR1	417384	18	redundancy
RIGG05849	MYO1C_BOVIN (Q27966) Myosin Ic (Myosin I beta) (MMI-beta) (MMIb) - Bos taurus (Bovine) [Contig: 62.9% 81.4%]	ENSGALG00000002709		MYO1C	417555	19	redundancy
RIGG05258		ENSGALG00000010018		CTSEAL	417848	1	redundancy
RIGG02854	XM_416356.2 PREDICTED: Gallus gallus cAMP responsive element binding protein 3-like 2 (CREB3L2); mRNA [Oligo: 100% 92.1%]	ENSGALG00000012877		CREB3L2	418123	1	redundancy
RIGG04405	PP11_HUMAN (P21128) Placental protein 11 precursor (EC 3.4.21.-) (PP11) - Homo sapiens (Human) [Contig: 31.4% 35.4%]	ENSGALG00000014126		ENDOUL	418221	1	redundancy
RIGG18430		ENSGALG00000015258		DCBLD2	418379	1	redundancy
RIGG19251	Gga.41622 Arylsulfatase D ## GENE: ARSD [Oligo: 100% 100%]	ENSGALG00000016648		ARSD	418658	1	redundancy
RIGG01822		ENSGALG00000000845		UVRAG	419091	1	redundancy
RIGG00721	ENSGALG00000004268/NPAL3 NIPA-like protein 3. [Source:Uniprot/SWISSPROT;Acc:Q6P499] [Oligo: 100% 100%]	ENSGALG00000004268		NIPAL3	419697	23	redundancy
RIGG08402	ENSGALG00000006672/LARP5 La-related protein 5 (La ribonucleoprotein domain family member 5). [Source:Uniprot/SWISSPROT;Acc:Q92615] [Oligo: 100% 100%]	ENSGALG00000006672		LARP4B	420457	2	redundancy
RIGG06026	ENSGALG00000006672/LARP5 La-related protein 5 (La ribonucleoprotein domain family member 5). [Source:Uniprot/SWISSPROT;Acc:Q92615] [Oligo: 100% 100%]	ENSGALG00000006672		LARP4B	420457	2	redundancy
RIGG06288	ENSGALG00000006672/LARP5 La-related protein 5 (La ribonucleoprotein domain family member 5). [Source:Uniprot/SWISSPROT;Acc:Q92615] [Oligo: 100% 100%]	ENSGALG00000006672		LARP4B	420457	2	redundancy
RIGG02387	ICA69_HUMAN (Q05084) Islet cell autoantigen 1 (69 kDa islet cell autoantigen) (ICA69) (p69) (Islet cell autoantigen p69) (ICAp69) - Homo sapiens (Human) [Contig: 85.4% 68.9%]	ENSGALG00000010708		ICA1	420581	2	redundancy
RIGG09198	ENSGALG00000013149/MOCOS Molybdenum cofactor sulfurase (EC 4.4.-.-) (MoCo sulfurase) (MOS) (HMCS). [Source:Uniprot/SWISSPROT;Acc:Q96EN8] [Oligo: 100% 100%]	ENSGALG00000013149		MOCOS	420964	2	redundancy
RIGG03586	ENSGALG00000009483/MARK1 Serine/threonine-protein kinase MARK1 (EC 2.7.11.1) (MAP/microtubule affinity-regulating kinase 1). [Source:Uniprot/SWISSPROT;Acc:Q9P0L2] [Oligo: 100% 100%]	ENSGALG00000009483		MARK1	421342	3	redundancy
RIGG02744	ENSGALG00000017393/SG493_HUMAN Protein kinase-like protein SgK493 (Sugen kinase 493). [Source:Uniprot/SWISSPROT;Acc:Q504Y2] [Oligo: 100% 100%]	ENSGALG00000017393		PKDCCA	421390	3	redundancy
RIGG00441	ENSGALG00000015415/NP_001026249.1 HECT domain and ankyrin repeat containing; E3 ubiquitin protein ligase 1 [Source:RefSeq_peptide;Acc:NP_001026249] [Oligo: 100% 100%]	ENSGALG00000015415		HACE1	421788	3	redundancy
RIGG14841	ENSGALG00000009000/RNF128 E3 ubiquitin-protein ligase RNF128 precursor (EC 6.3.2.-) (RING finger protein 128) (Gene related to anergy in lymphocytes protein). [Source:Uniprot/SWISSPROT;Acc:Q8TEB7] [Oligo: 100% 100%]	ENSGALG00000009000		RNF128	422382	4	redundancy
RIGG15440	ENSGALG00000010009/TTC29 tetratricopeptide repeat domain 29 [Source:RefSeq_peptide;Acc:NP_114162] [Oligo: 100% 100%]	ENSGALG00000010009		TTC29	422468	4	redundancy
RIGG17800	CHKA_HUMAN (P35790) Choline kinase alpha (EC 2.7.1.32) (CK) (CHETK-alpha) - Homo sapiens (Human) [Contig: 43.2% 78.8%]	ENSGALG00000006917		CHKA	423112	5	redundancy
RIGG15543	ENSGALG00000010189/CTAGE5 Cutaneous T-cell lymphoma-associated antigen 5 (cTAGE-5 protein) (cTAGE family member 5) (Meningioma-expressed antigen 6/11). [Source:Uniprot/SWISSPROT;Acc:O15320] [Oligo: 100% 100%]	ENSGALG00000010189		MIA2	423339	5	redundancy
RIGG02943	TC243223 similar to UP|Q7V3V5_PROMM (Q7V3V5) Urease accessory protein UreD; partial (6%) [Contig: 74.3% 98.5%]	ENSGALG00000008086		ACTR1A	423862	6	redundancy
RIGG04785	ENSGALG00000007712/MYO1B Myosin-Ib (Myosin I alpha) (MMI-alpha) (MMIa) (MYH-1c). [Source:Uniprot/SWISSPROT;Acc:O43795] [Oligo: 100% 100%]	ENSGALG00000007712		MYO1B	424045	7	redundancy
RIGG03876	ENSGALG00000008152/NP_001008474.1 hypothetical protein LOC424067 [Source:RefSeq_peptide;Acc:NP_001008474] [Oligo: 100% 100%]	ENSGALG00000008152		SPATS2L	424067	7	redundancy
RIGG16627	SNX4_PONPY (Q5R4C2) Sorting nexin-4 - Pongo pygmaeus (Orangutan) [Contig: 64.2% 86.6%]	ENSGALG00000012052		SNX4	424260	7	redundancy
RIGG02512	ENSGALG00000003081/C1orf9 Membrane protein CH1. [Source:Uniprot/SPTREMBL;Acc:Q9UL04] [Oligo: 100% 100%]	ENSGALG00000003081		SUCO	424386	8	redundancy
RIGG04665	VEZA_HUMAN (Q9HBM0) Vezatin - Homo sapiens (Human) [Contig: 99.7% 64.6%]	ENSGALG00000013146		PLXNB2	425938	1	redundancy
RIGG10773	PLXB2_HUMAN (O15031) Plexin-B2 precursor (MM1) - Homo sapiens (Human) [Contig: 97.8% 47%]	ENSGALG00000013146		PLXNB2	425938	1	redundancy
RIGG04014	TBCD1_HUMAN (Q86TI0) TBC1 domain family member 1 - Homo sapiens (Human) [Contig: 38.3% 87.1%]	ENSGALG00000013521		TBC1D1	426162	4	redundancy
RIGG17726	CD123_BOVIN (Q2YDG3) Cell division cycle protein 123 homolog - Bos taurus (Bovine) [Contig: 55.5% 88%]	ENSGALG00000014038		CDC123	426366	1	redundancy
RIGG06247	ENSGALG00000014906/MOCS2 Molybdenum cofactor synthesis protein 2 large subunit (Molybdopterin synthase large subunit) (MPT synthase large subunit) (MOCS2B) (MOCO1- B). [Source:Uniprot/SWISSPROT;Acc:O96007] [Oligo: 100% 100%]	ENSGALG00000014906		MOCS2	427199	Z	redundancy
RIGG18307	XM_424814.2 PREDICTED: Gallus gallus similar to KIAA2026 protein (LOC427227); mRNA [Oligo: 100% 100%]	ENSGALG00000023317	ENSGALG00000015050	KIAA2026	427227	Z	redundancy
RIGG00423	TC228115 RF|NP_001026750.1|71896103|NM_001031579 LMBR1 domain containing 2 {Gallus gallus} (exp=-1; wgp=0; cg=0); complete [Contig: 92.2% 99.1%]	ENSGALG00000013377		LMBRD2	429640	Z	redundancy
RIGG13831	P5CR2_MOUSE (Q922Q4) Pyrroline-5-carboxylate reductase 2 (EC 1.5.1.2) (P5CR 2) (P5C reductase 2) - Mus musculus (Mouse) [Contig: 48.4% 88.7%]	ENSGALG00000007300		PYCR1	769203	18	redundancy
RIGG12295	MTP_PIG (Q865F1) Microsomal triglyceride transfer protein large subunit precursor - Sus scrofa (Pig) [Contig: 23.5% 35.1%]	ENSGALG00000004511	ENSGALG00000045557	MTTPL	769580	6	redundancy
RIGG19885	VAPA_PONPY (Q5R601) Vesicle-associated membrane protein-associated protein A (VAMP-associated protein A) (VAMP-A) (VAP-A) - Pongo pygmaeus (Orangutan) [Contig: 17% 88.1%]	ENSGALG00000014142	ENSGALG00000039455	VAPA	426378	2	redundancy
