# Supplementary material for: Integrative analysis of transcriptomic data related to the liver of laying hens: from physiological basics to newly identified functions
Source: BMC Genomics. 2019 Nov 7;20:821. doi: 10.1186/s12864-019-6185-0 (PMC6839265; doi:10.1186/s12864-019-6185-0)
Supplement: Supplementary file 2 — Additional file 2. Integrative analysis of overexpressed gene in the liver of laying hens. [file 12864_2019_6185_MOESM2_ESM.xlsx]

## Sheet: Sheet1
Additional file 2. Integrated information related to genes that are overexpressed in the liver of laying hens
Ratio ML/IL : ML, liver of mature hens; IL, liver of immature pullets
Expression in human tissues (column G). This information was retrieved from NCBI information, HPA RNA-seq normal tissues). Adrenal, appendix, bone marrow, brain, colon, duodenum, endometrium, esophagus, fat, gall bladder, heart, kidney, liver, lung, lymph node, ovary, pancreas, placenta, prostate, salivary gland, skin, small intestine, spleen, stomach, testis, thyroid, urinary bladder
Subcellular location and functions associated to the various proteins were obtained from Uniprot descriptive files when available
In red: expression that has been shown to be particularly high in th liver or reproductive tissues in human species
In grey: secreted proteins
Note that the gene list follows a hierarchical classification on "summarized location" followed by "short resume of biological process" and finally according to the "ratio ML/IL"
Gene name [Gallus gallus]	Gene ID	Uniprot accession number	Ratio ML/IL	Subcellular location	Summarized location	Expression in human tissues	Transmembrane domains	Gene Symbol	Short resume of biological process	Biological function	sub class	Suggested function (Uniprot)
endonuclease, polyU-specific-like	418221	A0A1D5NXH1	3.03312	?	?	Esophagus>skin>placenta (no expression in the liver)	0	ENDOUL	?	?	?	?
SUZ RNA binding domain containing 1	419462	Q5ZK25	1.79855	?	?	Ubiquitous, fat, endometrium>etc. (little expression in the liver)	0	SZRD1	?	sexual maturity		?
uncharacterized LOC771030	771030	?	1.6985	?	?	?	?	LOC771030	?	?	?	?
chromosome 1 C12orf50 homolog	417885	?	1.41214	?	?	Exclusively in the testis	0	C1H12orf50	?	?	?	?
leucine zipper and CTNNBIP1 domain containing	419445	Q5ZKW2	1.7383	?	?	Ubiquitous	0	LZIC	Anatomical structure development (differentiation)	organ devpt	liver cell met	Required for neuronal survival during early development (Danio rerio)
sulfotransferase	395933	O57338	5.47121	?	cell	no human homolog (SULT1A3 in duodenum and small intestine, a little in liver and fat)	0	SULT	?	lipid metabolism	lipid biosynthesis	? Catecholamine metabolism, Lipid metabolism, Steroid metabolism- No sult gene in mammals but SULT1A1
claudin domain-containing protein 1	418357	Q5ZJJ7	5.37521	apical plasma membrane	cell	Brain>testis (very little in the liver)	4	CLDND1	?	mineral metabolism	anion transport?	?
spermatogenesis associated 1	424537	E1BU02	4.72926	?	cell	Ubiquitous except ovary (little expression in the liver)	0	SPATA1	?	?	?	?
tetratricopeptide repeat domain 29	422468	F1NFX0	4.21618	?	cell	Exclusively in the testis (no expression in the liver)	0	TTC29	?	?	?	?
transmembrane protein 56	424483	F1NSV0	3.66882	integral component of membrane	cell	Liver >>>heart	5	TMEM56	?	?	?	?
ankyrin repeat domain 22	771419	R4GG26	3.37345	integral component of membrane	cell	Stomach>skin>oesophagus (no expression in the liver)	1	ANKRD22	?	?	?	?
KIAA1958	431637	F1NTZ6	3.26402	nucleus	cell	Ovary>testis>kidney (little expression in the liver)	0	KIAA1958	?	?	?	?
immunoglobin superfamily member 21	419359	A0A1D5PIR7	2.54741	plasma membrane	cell	Brain>spleen (no expression in the liver)	0	IGSF21	?	?	?	?
glucocorticoid-induced transcript 1 protein	420580	A0A1D5NVG8	2.5444	?	cell	Ubiquitous, thyroid>testis>lymph node (very little expression in the liver)	0	GLCCI1	?	?	?	?
sushi domain containing 3	415988	R4GJ53	2.48968	plasma membrane	cell	Ubiquitous, testis, ovary (very little expression in the liver)	1	SUSD3	?	?	?	? May play a role in breast tumorigenesis by promoting estrogen-dependent cell proliferation, cell-cell interactions and migration.
sperm specific antigen 2	424118	F1NKX6	2.46314	plasma membrane	cell	Ubiquitous (skin,lung etc.)	0	SSFA2	?	?	?	?
tetratricopeptide repeat and ankyrin repeat containing 1	420728	A0A1D5PJF3	2.29517	absence of signal peptide	cell	Ubiquitous, lymph node=endometrium (little expression in the liver)	0	TRANK1	?	liver metabolism	liver cell met	? Hydrolase activity
family with sequence similarity 76 member A	426384	Q5ZJ65	2.23209	nucleus	cell	Ubiquitous (fat >testis =thyroid etc.)	0	FAM76A	?	sexual maturity		?
RIMS binding protein 2	374105	Q8QFX1	2.17482	plasma membrane	cell	Brain essentially (no expression in the liver)	0	RIMBP2	?	sexual maturity	brain liver axis	? Plays a role in the synaptic transmission as bifunctional linker that interacts simultaneously with RIMS1, RIMS2, CACNA1D and CACNA1B.
ATPase H+ transporting V1 subunit D	423280	A0A1L1S0D5	2.12462	cytosketelon	cell	Ubiquitous, brain>thyroid>heart>kidney (little expression in the liver)	0	ATP6V1D	?	mineral metabolism	mineral metabolism	Subunit of the peripheral V1 complex of vacuolar ATPase. Vacuolar ATPase is responsible for acidifying a variety of intracellular compartments in eukaryotic cells, thus providing most of the energy required for transport processes in the vacuolar system. Cilium biogenesis/degradation, Hydrogen ion transport, Ion transport, Transport
transmembrane protein 30C, pseudogene	418380	E1C325	2.11938	plasma membrane	cell	Almost exclusively in the testis	2	TMEM30C	?	?	?	? Cell cycle
dehydrogenase/reductase 12	770438	?	2.07525	absence of signal peptide	cell	Ubiquitous (fat>kidney>skin, etc.)	0	DHRS12	?	liver metabolism	liver oxydative stress	? oxidoreductase
transmembrane 4 L six family member 1	425046	A0A1D5NY90	2.00154	integral component of membrane	cell	Ubiquitous lung>bladder, placenta (little expression in the liver)	5	TM4SF1	?	?	?	?
N-acetylated alpha-linked acidic dipeptidase like 2	429156	F1NHG1	1.97192	nucleus	cell	Ubiquitous prostate> bladder>kidney (little expression in the liver)	1	NAALADL2	?	?	?	?
chromosome 14 C7orf50 homolog	416455	?	1.9546	absence of signal peptide	cell	Ubiquitous (kidney>others)	0	C7ORF50	?	?	?	?
chromosome 8 open reading frame, human C1orf21	424449	E1BTE8	1.93217	absence of signal peptide	cell	Ubiquitous (very little expression in the liver)	0	C8H1ORF21/C1orf21	?	?	?	?
glutathione S-transferase C-terminal domain containing	422536	F1NKT3	1.83801	nucleus	cell	Ubiquitous, testis, thyroid >prostate, placenta etc. (little expression in the liver)	0	GSTCD	?	?	?	?
spermatogenesis associated serine rich 2 like	424067	Q5ZHU5	1.78096	cytosol, nucleus	cell	Ubiquitous, bladder> heart, stomach etc.	0	SPATS2L	?	?	?	?
small integral membrane protein 14	422793	E1BTM3	1.71649	endoplasmic reticulum	cell	Liver>colon>prostate, thyroid etc.	1	SMIM14	?	?	?	?
probable 2-ketogluconate reductase-like	100858664	?	1.71046	absence of signal peptide	cell	no human homolog	0	2KTGRL	?	?	?	?
uncharacterized LOC421935	421935	?	1.6722	absence of signal peptide	cell	?	0	LOC421935	?	?	?	?
KIAA0930	418241	F1NX74	1.61487	absence of signal peptide	cell	Ubiquitous, brain >skin etc. (very little expression in the liver)	0	KIAA0930	?	?	?	?
fibronectin type III domain containing 3A-like	422151	E1BU38	1.58809	integral component of membrane	cell	no human homolog	1	LOC422151	?	?	?	?
KIAA2026	427227	E1BZT1	1.57694	absence of signal peptide	cell	Testis>skin, thyroid, etc. (very little expression in the liver)	0	KIAA2026	?	?	?	?
disco interacting protein 2 homolog C	420456	A0A1D5P145	1.57265	absence of signal peptide	cell	Kidney,fat , brain, heart, bladder>etc. (very little expression in the liver)	0	DIP2C	?	liver metabolism	liver cell met	? Metabolic process
transmembrane protein 41A	424875	F1P1Z8	1.5641	integral component of membrane	cell	Ubiquitous (duodenum, small intestine, kidney etc.)	4	TMEM41A	?	?	?	?
family with sequence similarity 160 member B1	423912	A0A1D5NZH5	1.54804	absence of signal peptide	cell	Ubiquitous, Bone marrow>others	0	FAM160B1	?	?	?	?
LMBR1 domain containing 2	429640	Q5F3F5	1.53974	membrane	cell	Ubiquitous, brain >others	9	LMBRD2	?	?	?	?
zinc finger, C2HC-type containing 1A	769604	A0A1D5PFA1	1.53122	intracellular	cell	Skin>endometrium, thyroid etc. (very little expression in the liver)	0	ZC2HC1A	?	?	?	? Metal ion binding
transmembrane protein 248	417549	A0A1D5PYK5	1.48882	integral component of membrane	cell	Ubiquitous	2	TMEM248	?	?	?	?
cytochrome c oxidase assembly factor 5	769722	A0A1D5P072	1.48656	mitochondrion	cell	Ubiquitous	0	COA5	?	liver metabolism	liver cell met	? mitochondrial complex IV assembly process
DENN domain containing 6A	416006	Q5F3L4	1.46621	endosome, cytoplasm	cell	Ubiquitous, ovary, thyroid > others ( little expression in the liver)	0	DENND6A	?	liver metabolism	liver cell met	? Component of an endocytic recycling pathway that is required for the control of ADAM10 transport, shedding of N-cadherin/CDH2 by ADAM9 or ADAM10 and regulation of cell-cell junctions. Required for RAB14 recruitment to recycling endosomes.
NEDD4 binding protein 2 like 1	418914	E1BT15	1.46425	absence of signal peptide	cell	Ubiquitous, liver, lung, lymph node, ovary etc.	0	N4BP2L1	?	?	?	?
basic transcription factor 3 like 4	424638	Q5ZJG3	1.4554	absence of signal peptide	cell	Ubiquitous, thyroid, ovary, brain, etc.	0	BTF3L4	?	?	?	?
transmembrane protein 62	423243	F1P5G1	1.40431	integral component of membrane	cell	Ubiquitous (little expression in the liver)	5	TMEM62	?	?	?	? Hydrolase activity
copine 8	417690	F1NGI7	1.39658	absence of signal peptide	cell	Ubiquitous	0	CPNE8	?	mineral metabolism	mineral metabolism	Probable calcium-dependent phospholipid-binding protein that may play a role in calcium-mediated intracellular processes.
serine/arginine-rich splicing factor 5a	423265	A0A1D5P407, Q5ZKT4	1.36156	absence of signal peptide	cell	no human homolog	0	SRSF5A	?	liver metabolism	liver cell met	? RNA binding
cysteine rich hydrophobic domain 1	422318	Q5ZIX4	1.35428	integral component of membrane	cell	Brain>others (very little expression in the liver)	1	CHIC1	?	?	?	? Transport
LysM domain containing 3	427106	Q5ZKK0	1.33081	membrane	cell	Ubiquitous	1	LYSMD3	?	immunity	immunity	? Innate immunity. Putative peptidoglycan-binding domain-containing protein 3
glycoprotein integral membrane 1	395778	A0A1L1RPH6	1.32127	integral component of membrane	cell	Ubiquitous, kidney, thyroid, fat, placenta>others (little expression in the liver)	1	GINM1	?	?	?	?
transmembrane 4 L six family member 18	771841	A0A1D5NTF6	1.31919	integral component of membrane	cell	Fat, placenta, spleen>others (very little expression in the liver)	4	TM4SF18	?	?	?	?
WW and C2 domain containing 2	422555	E1C4F9	1.29047	cytosol	cell	Ubiquitous, lung, kidney>others (little expression in the liver)	0	WWC2	?	?	?	?
armadillo repeat containing 7	422118	E1C475	1.28942	nucleus, plasma membrane	cell	Ubiquitous	0	ARMC7	?	?	?	?
chromosome 5 C14orf159 homolog	423409	F1NS20	4.06702	mitochondrion	cell	Ubiquitous, heart>others (very little expression in the liver)	0	C5H14ORF159/DGLUCY	Amino-acid metabolism	?	?	?
solute carrier family 7 member 2	422730	R4GH92	1.48043	plasma membrane	cell	Liver>>thyroid, ovary> others	13	SLC7A2	Amino-acid metabolism	protein metabolism	protein synthesis metabolism	Amino-acid transport, Transport. Functions as permease involved in the transport of the cationic amino acids (arginine, lysine and ornithine)
ornithine decarboxylase antizyme 2	427481	A0A1D5NZ79	1.40875	cytosol	cell	Ubiquitous	0	OAZ2	Amino-acid metabolism	protein metabolism		Ornithine decarboxylase (ODC) antizyme protein that negatively regulates ODC activity and intracellular polyamine biosynthesis and uptake in response to increased intracellular polyamine levels. Polyamine biosynthesis
Sep (O-phosphoserine) tRNA:Sec (selenocysteine) tRNA synthase	422808	Q5F3Q6	1.37129	cytoplasm	cell	Liver>duodenum, kidney, small intestine	0	SEPSECS	Amino-acid metabolism	protein metabolism	protein biosynthesis	Protein biosynthesis
ornithine transcarbamylase precursor	395735	Q9YHY9	4.84311	mitochondrion	cell	Liver>small intestine, duodenum	0	OTC	Amino-acid metabolism, liver development	sexual maturity	organ dvpt (liver)	Carbamoyl phosphate + L-ornithine = phosphate + L-citrulline. Liver development
D-aspartate oxidase	770953	E1C9D0	3.63459	cytosol	cell	Heart>kidney>small intestine >liver	0	DDO	Amino-acid metabolism/Reproduction	sexual maturity		Selectively catalyzes the oxidative deamination of D-aspartate and its N-methylated derivative, N-methyl D-aspartate. Highest catalytic efficiency for D-Glu followed by D-Asp and NMDA. May play a role in the egg-laying events and early development of the worm, in addition to quality control of the germ cells
sarcoglycan gamma	418945	A0A1D5PL96	5.54588	nucleus, plasma membrane	cell	Heart>fat (very little in the liver)	1	SGCG	Anatomical structure development	organ dvpt		Component of the sarcoglycan complex, a subcomplex of the dystrophin-glycoprotein complex which forms a link between the F-actin cytoskeleton and the extracellular matrix. Muscle organ development
SAM domain, SH3 domain and nuclear localization signals 1	418470	A0A1D5P820	5.2403	cytosol, nucleus	cell	Bone marrow> others (very little expression in the liver)	0	SAMSN1	Anatomical structure development	organ devpt	liver cell met	Negative regulator of B-cell activation. Down-regulates cell proliferation (in vitro). Promotes RAC1-dependent membrane ruffle formation and reorganization of the actin cytoskeleton. Regulates cell spreading and cell polarization. Stimulates HDAC1 activity. Regulates LYN activity by modulating its tyrosine phosphorylation
transmembrane protein 41B	423047	Q5ZIL6	4.42013	membrane	cell	Ubiquitous	6	TMEM41B	Anatomical structure development	sexual maturity	brain liver axis	Required for normal motor neuron development
erythrocyte membrane protein band 4.1 like 4B	420962	A0A1D5P4B4	4.32855	cytosol	cell	Ubiquitous (duodenum, thyroid, small intestine>liver)	0	EPB41L4B	Anatomical structure development	sexual maturity	steroid hormone met	Promotes cellular adhesion, migration and motility in vitro and may play a role in wound healing. May have a role in mediating cytoskeletal changes associated with steroid-induced cell differentiation.
Rho guanine nucleotide exchange factor 28	427201	A0A1D5P8P9	3.83602	intracellular	cell	Kidney>thyroid (very little expression in the liver)	0	ARHGEF28	Anatomical structure development	sexual maturity	brain liver axis	Functions as a RHOA-specific guanine nucleotide exchange factor regulating signaling pathways downstream of integrins and growth factor receptors. Functions in axonal branching, synapse formation and dendritic morphogenesis. Functions also in focal adhesion formation, cell motility and B-lymphocytes activation. Differentiation
procollagen-lysine,2-oxoglutarate 5-dioxygenase 2	424882	F1NXB0	3.7466	endoplasmic reticulum	cell	Ubiquitous, thyroid> (little expression in the liver)	0	PLOD2	Anatomical structure development	bone remodelling	bone remodelling	Forms hydroxylysine residues in -Xaa-Lys-Gly- sequences in collagens. These hydroxylysines serve as sites of attachment for carbohydrate units and are essential for the stability of the intermolecular collagen cross-links, ECM organization, response to hypoxia
POC1 centriolar protein A	415889	A0A1D5P3R0	2.6956	cytoskeleton	cell	Expression in the testis essentially (little expression in the liver)	0	POC1A	Anatomical structure development	sexual maturity	mitosis	Plays an important role in centriole assembly and/or stability and ciliogenesis. Involved in early steps of centriole duplication, as well as in the later steps of centriole length control. Acts in concert with POC1B to ensure centriole integrity and proper mitotic spindle formation
sarcoplasmic/endoplasmic reticulum calcium ATPase 2 isoform 1	396446	Q03669	2.43581	endoplasmic reticulum	cell	Ubiquitous, heart (very little expression in the liver)	7	ATP2A2	Anatomical structure development	mineral metabolism	Ca ++ transport	This magnesium-dependent enzyme catalyzes the hydrolysis of ATP coupled with the translocation of calcium from the cytosol to the sarcoplasmic reticulum lumen. Isoform 2 is involved in the regulation of the contraction/relaxation cycle.
neuronal pentraxin receptor	427902	?	2.43428	membrane	cell	Brain (no expression in the liver)	1	NPTXR	Anatomical structure development	sexual maturity	brain liver axis	May be involved in mediating uptake of synaptic material during synapse remodeling or in mediating the synaptic clustering of AMPA glutamate receptors at a subset of excitatory synapses.
stathmin	396057	P31395	2.42387	cytoskeleton	cell	Ubiquitous, brain>testis (very little expression in the liver)	0	STMN1	Anatomical structure development	liver metabolism	liver cell met	Involved in the regulation of the microtubule (MT) filament system by destabilizing microtubules. Prevents assembly and promotes disassembly of microtubules. Phosphorylation at Ser-16 may be required for axon formation during neurogenesis By similarity. Involved in the control of the learned and innate fear
gap junction protein alpha 1	395278	P14154	2.39957	plasma membrane	cell	Ubiquitous, skin>placenta>brain (very little expression in the liver)	4	GJA1	Anatomical structure development	liver metabolism	liver oxydative stress	May play a role in cell growth inhibition through the regulation of NOV expression and localization. Plays an essential role in gap junction communication in the ventricles
SUN domain containing ossification factor	424385	F1NP61	2.39738	endoplasmic reticulum	cell	Ubiquitous, bone marrow>testis (very little expression in the liver)	1	SUCO	Anatomical structure development	bone remodelling	bone remodelling	Required for bone modeling during late embryogenesis. Regulates type I collagen synthesis in osteoblasts during their postnatal maturation
protein kinase domain containing, cytoplasmic a	421390	?	2.32605	integral component of membrane	cell	Ubiquitous, ovary>endometrium>fat (very little expression in the liver)	1	PKDCCA	Anatomical structure development	?	?	?
oxidative stress induced growth inhibitor 1	415706	A0A1D5NU54	2.31374	absence of signal peptide	cell	Liver>>duodenum>small intestine	1	OSGIN1	Anatomical structure development	liver metabolism	liver cell met	Regulates the differentiation and proliferation of normal cells through the regulation of cell death. Differentiation, Growth regulation
cyclin dependent kinase 6	420558	Q90771	2.25564	intracellular	cell	Ubiquitous (placenta>bone marrow etc.)	0	CDK6	Anatomical structure development	sexual maturity	mitosis	May play a role in the centrosome organization during the cell cycle phases. Cell cycle, Cell division, Differentiation
pleckstrin homology like domain family B member 2	418418	E1C7W8	2.24678	cytosol and plasma membrane	cell	Ubiquitous	0	PHLDB2	Anatomical structure development	sexual maturity	brain liver axis	Seems to be involved in the assembly of the postsynaptic apparatus. May play a role in acetyl-choline receptor (AChR) aggregation in the postsynaptic membrane
glypican 4	422234	A0A1D5PKI8	2.23865	plasma membrane	cell	Placenta>kidney>lung (no expression in the liver)	0	GPC4	Anatomical structure development	sexual maturity	brain liver axis	Cell surface proteoglycan that bears heparan sulfate. May be involved in the development of kidney tubules and of the central nervous system. Glycosaminoglycan biosynthetic process.
Branching enzyme that converts linear into branched poly-N-acetyllactosaminoglycans. Introduces the blood group I antigen during embryonic development. It is closely associated with the development and maturation of erythroid cells.	428479	A0A3Q2TYS4	2.2018	integral component of membrane	cell	Ubiquitous, prostate>others	1	GCNT2	Anatomical structure development	liver metabolism	liver cell met	Branching enzyme that converts linear into branched poly-N-acetyllactosaminoglycans. Introduces the blood group I antigen during embryonic development. It is closely associated with the development and maturation of erythroid cells.
structural maintenance of chromosomes 2	396156	Q90988	2.20043	nucleus	cell	Ubiquitous testis>lymph node>bone marrow (very little expression in the liver)	0	SMC2	Anatomical structure development	sexual maturity	mitosis	Central component of the condensin complex, a complex required for conversion of interphase chromatin into mitotic-like condense chromosomes. Cell cycle, Cell division, DNA condensation, Mitosis
Kruppel-like factor 3	429811	A0A1D5PKX5	2.17584	nucleus	cell	Ubiquitous	0	KLF3	Anatomical structure development	bone remodelling	bone remodelling	Binds to the CACCC box of erythroid cell-expressed genes. May play a role in hematopoiesis.
solute carrier family 22 member 16	421757	F1NS34	2.1024	integral component of membrane	cell	Ubiquitous (testis>endometrium>liver)	11	SLC22A16	Anatomical structure development	liver metabolism	liver cell met	High affinity carnitine transporter; the uptake is partially sodium-ion dependent. Developmental protein/differentiation
protein tyrosine phosphatase, receptor type U	395153	Q6YI48	2.06883	plasma membrane	cell	Ubiquitous placenta>lung>bladder (little expression in the liver)	1	PTPRU	Anatomical structure development	liver metabolism	liver cell met	Tyrosine-protein phosphatase which dephosphorylates CTNNB1. May function in cell proliferation and migration and play a role in the maintenance of epithelial integrity
myosin IC	417555	Q5ZLA6	2.06345	plasma membrane	cell	Ubiquitous, fat>lung etc. (little expression in the liver)	0	MYO1C	Anatomical structure development	liver metabolism	liver cell met	Myosins are actin-based motor molecules with ATPase activity. Unconventional myosins serve in intracellular movements.
RCAN family member 3	419698	Q5ZJV6	2.05637	cytoplasm	cell	Prostate>lymph node, esophagus etc. (very little expression in the liver)	0	RCAN3	Anatomical structure development	sexual maturity	brain liver axis	Inhibits calcineurin-dependent transcriptional responses by binding to the catalytic domain of calcineurin A. Could play a role during central nervous system development
SSX family member 2 interacting protein	424532	Q1L1D2	2.02929	nucleus	cell	Testis>>duodenum etc. (very little expression in the liver)	0	SSX2IP	Anatomical structure development	liver metabolism	liver cell met	Belongs to an adhesion system, which plays a role in the organization of homotypic, interneuronal and heterotypic cell-cell adherens junction. Cell adhesion, Cilium biogenesis/degradation. Submitted name :Light-inducible and clock-controlled protein
syndecan 2	374102	Q8JIX9	1.98553	integral component of membrane	cell	Thyroid>liver>fat=ovary etc.	1	SDC2	Anatomical structure development	liver metabolism	liver cell met	Cell surface proteoglycan that bears heparan sulfate. Regulates dendritic arbor morphogenesis
lysophosphatidic acid receptor 1	427339	B0FMV4	1.95023	endosome, plasma membrane	cell	Brain>placenta>others (very little expression in the liver)	7	LPAR1	Anatomical structure development	liver metabolism	liver cell met	Plays a role in the reorganization of the actin cytoskeleton, cell migration, differentiation and proliferation, and thereby contributes to the responses to tissue damage and infectious agents.
neuregulin 2	427606	A0A1D5PVP0	1.92208	integral component of membrane	cell	Ovary>fat> etc. (very little expression in the liver)	1	NRG2	Anatomical structure development	sexual maturity	organ dvpt	Animal organ development (growth factor)
protein phosphatase 1, regulatory (inhibitor) subunit 9B	395762	A0A1D5PQD8	1.9081	nucleus, plasma membrane, cytoskeleton	cell	Brain>spleen> others (very little expression in the liver)	0	PPP1R9B	Anatomical structure development	sexual maturity	brain liver axis	Seems to act as a scaffold protein in multiple signaling pathways. Modulates excitatory synaptic transmission and dendritic spine morphology. Differentiation, Neurogenesis
palmdelphin	424475	E1C6E8	1.90553	membrane	cell	Fat>>heart>placenta etc. (very little expression in the liver)	0	PALMD	Anatomical structure development	liver metabolism	liver cell met	Regulation of cell shape
tetraspanin 1	424607	F1NBL2	1.88866	membrane	cell	Colon>prostate>stomach(no expression in the liver)	4	TSPAN1	Anatomical structure development	liver metabolism	liver cell met	Cell migration and proliferation
PPFIA binding protein 1	418219	E1C1C3	1.88834	cytosol, plasma membrane	cell	Ubiquitous, ovary>placenta>heart etc. (very little expression in the liver)	0	PPFIBP1	Anatomical structure development	liver metabolism	liver cell met	May regulate the disassembly of focal adhesions. Cell adhesion
ankyrin 3	396309	A0A1D5PIW9	1.87917	plasma membrane	cell	Ubiquitous, kidney>thyroid>brain etc. (very little expression in the liver)	0	ANK3	Anatomical structure development	sexual maturity	brain liver axis	In skeletal muscle, required for costamere localization of DMD and betaDAG1 (By similarity). Membrane-cytoskeleton linker. May participate in the maintenance/targeting of ion channels and cell adhesion molecules at the nodes of Ranvier and axonal initial segments. Signal transduction
protein tyrosine phosphatase, non-receptor type 3	420963	F1NHM0	1.87852	cytoskeleton	cell	Ubiquitous, Skin>kidney>liver	0	PTPN3	Anatomical structure development	liver metabolism	liver cell met	Protein tyrosine phosphate + H2O = protein tyrosine + phosphate. May act at junctions between the membrane and the cytoskeleton. Liver regeneration
filamin B	378913	A0A1D5NYG3	1.87325	cytoskeleton, cytosol, plasma membrane	cell	Ubiquitous, colon>prostate>thyroid etc.(little expression in the liver)	0	FLNB	Anatomical structure development	liver metabolism	liver cell met	Differentiation, Myogenesis
family with sequence similarity 134 member B	100859798	A0A1D5NZW3	1.69382	nucleus, endoplasmic reticulum, golgi apparatus	cell	Heart>small intestine, brain etc.(little expression in the liver)	4	FAM134B/RETREG1	Anatomical structure development	liver metabolism	liver cell met	Endoplasmic reticulum-anchored autophagy receptor that mediates ER delivery into lysosomes through sequestration into autophagosomes. Autophagy
apolipoprotein O	418599	F1NNV7	1.55569	Mitochondrion inner membrane	cell	Ubiquitous, heart, kidney, brain>others	1	APOO	Anatomical structure development	liver metabolism	liver cell met	Component of the MICOS complex, a large protein complex of the mitochondrial inner membrane that plays crucial roles in the maintenance of crista junctions, inner membrane architecture, and formation of contact sites to the outer membrane.
cell cycle progression 1	427496	Q5ZM60	1.4596	Cytoplasmic granule membrane	cell	Ubiquitous, thyroid, gall bladder>others	1	CCPG1	Anatomical structure development	liver metabolism	liver cell met	May be involved in the regulation of Rho-mediated signaling pathways and in cell cycle regulation.
discoidin, CUB and LCCL domain containing 2	418379	E1C341	1.4196	integral component of membrane	cell	Ubiquitous, testis>others	1	DCBLD2	Anatomical structure development	organ dvpt	liver cell met	Negative regulation of cell growth/wound healing
regulator of G-protein signaling 3	395110	Q7SYI1	11.8814	plasma membrane, nucleus	cell	Ubiquitous, heart>others	0	RGS3	Anatomical structure development	liver metabolism	Signal transduction inhibitor	Down-regulates signaling from heterotrimeric G-proteins by increasing the GTPase activity of the alpha subunits, thereby driving them into their inactive GDP-bound form. Down-regulates G-protein-mediated release of inositol phosphates and activation of MAP kinases
microtubule affinity regulating kinase 1	421342	E1BVK0	1.80194	cell	cell	Brain>testis>fat etc. (no expression in the liver)	0	MARK1	Anatomical structure development	liver metabolism	liver cell met	Serine/threonine-protein kinase involved in cell polarity and microtubule dynamics regulation. Wnt signaling pathway
recombination signal binding protein for immunoglobulin kappa J region	422802	A0A1D5PM75	1.79157	nucleus	cell	Ubiquitous, placenta>endometrium>fat etc.(little expression in the liver)	0	RBPJ	Anatomical structure development	liver metabolism	liver cell met	Transcriptional regulator that plays a central role in Notch signaling, a signaling pathway involved in cell-cell communication that regulates a broad spectrum of cell-fate determinations. Notch signaling pathway, Transcription, Transcription regulation
coiled-coil and C2 domain containing 2A	422830	E1C8X4	1.761	cytoskeleton	cell	Ubiquitous	0	CC2D2A	Anatomical structure development	liver metabolism	liver cell met	Component of the tectonic-like complex, a complex localized at the transition zone of primary cilia and acting as a barrier that prevents diffusion of transmembrane proteins between the cilia and plasma membranes.
neural precursor cell expressed, developmentally down-regulated 9	395736	F1NW90	1.76039	plasma membrane, cytosol, nucleus, cytoskeleton	cell	Lung>placenta>fat etc. (very little expression in the liver)	0	NEDD9	Anatomical structure development	sexual maturity	mitosis	Docking protein which plays a central coordinating role for tyrosine-kinase-based signaling related to cell adhesion. May function in transmitting growth control signals between focal adhesions at the cell periphery and the mitotic spindle in response to adhesion or growth factor signals initiating cell proliferation. Cell adhesion, cell division, growth regulation
GATA binding protein 6	396390	P43693	1.72747	nucleus	cell	Stomach>ovary>heart etc.(little expression in the liver)	0	GATA6	Anatomical structure development	bone remodelling	bone remodelling	Involved in bone morphogenetic protein (BMP)-mediated cardiac-specific gene expression. Transcription, Transcription regulation
vacuole membrane protein 1	417635	E1BWQ3	1.70441	nucleus, endoplasmic reticulum	cell	Bladder, placenta , colon etc. (little expression in the liver)	6	VMP1	Anatomical structure development	liver metabolism	liver cell met	Stress-induced protein that, when overexpressed, promotes formation of intracellular vacuoles followed by cell death. Involved in cell-cell adhesion. Plays an essential role in formation of cell junctions. Autophagy, Cell adhesion
PIN2/TERF1 interacting, telomerase inhibitor 1	422028	A0A1D5P9C7	1.67878	nucleus, cytoskeleton	cell	Ubiquitous (lymph node, endometrium, testis etc.)	0	PINX1	Anatomical structure development	sexual maturity	mitosis	Microtubule-binding protein essential for faithful chromosome segregation. May inhibit cell proliferation and act as tumor suppressor
cyclin D1	396341	P55169	1.66575	nucleus	cell	Ubiquitous (liver, lung, skin, etc.)	0	CCND1	Anatomical structure development	sexual maturity	mitosis	Essential for the control of the cell cycle at the G1/S (start) transition. Interacts with the CDK4 and CDK6 protein kinases. May play a role in transcriptional regulation. Cell cycle, Cell division, Transcription, Transcription regulation
myotrophin	395702	Q91955	1.64783	nucleus	cell	Little (ubiquitous, thyroid,esophagus, brain > etc.)	0	MTPN	Anatomical structure development	blood homeostasis	blood homeostasis	Plays a role in the regulation of the growth of actin filaments. Promotes growth of cardiomyocytes, but not cardiomyocyte proliferation. Promotes cardiac muscle hypertrophy
BLOC-1 related complex subunit 8	426622	E1C745	1.64328	cytosol	cell	Ubiquitous, kidney, fat, spleen etc. (little expression in the liver)	0	MEF2BNB/BORCS8	Anatomical structure development	blood homeostasis	blood homeostasis	As part of the BORC complex may play a role in lysosomes movement and localization at the cell periphery. Heart development
fyn related Src family tyrosine kinase	421747	E1C2F6	1.6008	cytosol, nucleus, plasma membrane	cell	Kidney, duodenum, small intestine etc. (little expression in the liver)	0	FRK	Anatomical structure development	liver metabolism	liver cell met	ATP + a [protein]-L-tyrosine = ADP + a [protein]-L-tyrosine phosphate. Non-receptor tyrosine-protein kinase that negatively regulates cell proliferation.
endothelial differentiation related factor 1	417286	Q5ZMC0	1.5974	nucleus	cell	Ubiquitous	0	EDF1	Anatomical structure development	blood homeostasis	blood homeostasis	Might function in endothelial cells differentiation, hormone-induced cardiomyocytes hypertrophy and lipid metabolism (By similarity). Calmodulin-binding, Developmental protein, DNA-binding
YES proto-oncogene 1, Src family tyrosine kinase	396238	P09324	1.56931	plasma membrane, cytosol, cytoskeleton	cell	Placenta>liver, fat, brain,testis, etc.	0	YES1	Anatomical structure development	liver metabolism	liver cell met	ATP + a [protein]-L-tyrosine = ADP + a [protein]-L-tyrosine phosphate. Non-receptor protein tyrosine kinase that is involved in the regulation of cell growth and survival, apoptosis, cell-cell adhesion, cytoskeleton remodeling, and differentiation.
Meis homeobox 1	395589	B6Z9R2	1.56921	nucleus	cell	Endometrium>>esophagus, bladder, lung, etc. (very little expression in the liver)	0	MEIS1	Anatomical structure development	?	?	?
ras homolog family member U	428589	R4GJL7	1.56442	intracelular	cell	Brain, endometrium, bladder, small intestine>liver, fat, placenta etc.	0	RHOU	Anatomical structure development	liver metabolism	liver cell met	Acts upstream of PAK1 to regulate the actin cytoskeleton, adhesion turnover and increase cell migration. Regulation of cell shape
reticulon 4	378790	A0A1L1RXR7	1.55689	endoplasmic reticulum	cell	Brain, fat > liver, kidney etc.	2	RTN4	Anatomical structure development	sexual maturity	brain liver axis	Neurogenesis
interferon related developmental regulator 1	395226	Q90W08	1.54817	nucleus, cytoplasm	cell	Ubiquitous, Bone marrow>others	0	IFRD1	Anatomical structure development	sexual maturity	brain liver axis	Differentiation, Neurogenesis. Muscle cell differentiation
pericentrin	424039	F1NGJ4	1.48554	cytosol, cytoskeleton	cell	Testis >others (very little expression in the liver)	0	PCNT	Anatomical structure development	sexual maturity	mitosis	Integral component of the filamentous matrix of the centrosome involved in the initial establishment of organized microtubule arrays in both mitosis and meiosis.
methyl-CpG binding domain protein 3	770153	Q5ZLX8	1.47035	nucleus	cell	Ubiquitous, placenta, fat, spleen, testis> others (little expression in the liver)	0	MBD3	Anatomical structure development	liver metabolism	liver cell met	Acts as transcriptional repressor and plays a role in gene silencing. Transcription, Transcription regulation
retinoic acid induced 2	418614	E1BTV9	1.46567	absence of signal peptide	cell	Endometrium, fat, ovary lung, prostate etc. (very little expression in the liver)	0	RAI2	Anatomical structure development	vitamin	vitamin	? Embryo development (DOI: 10.1006/geno.1998.5667 )
TEF, PAR bZIP transcription factor	396342	Q92172	1.46364	nucleus	cell	Ubiquitous, brain, ovary, thyroid > etc. (very little expression in the liver)	0	TEF	Anatomical structure development	liver metabolism	liver cell met	Transcription factor which plays a key role in the Hippo signaling pathway, a pathway involved in organ size control and tumor suppression by restricting proliferation and promoting apoptosis. Transcription, Transcription regulation
centrosomal protein 70	429044	E1BXW8	1.46177	cytoskeleton, cytosol, nucleus	cell	Testis, thyroid, duodenum > others (little expression in the liver)	0	CEP70	Anatomical structure development	sexual maturity	mitosis	Plays a role in the organization of both preexisting and nascent microtubules in interphase cells. During mitosis, required for the organization and orientation of the mitotic spindle.
fibroblast growth factor receptor-like 1	395107	Q7T2H2	1.45397	plasma membrane	cell	Ubiquitous, thyroid, fat> others	1	FGFRL1	Anatomical structure development	liver metabolism	liver cell met	Has a negative effect on cell proliferation.
transmembrane protein 57	419590	Q2TLY9/Q5ZLJ6	1.44816	nucleus, endoplasmic reticulum	cell	Ubiquitous	4	TMEM57/MACO1	Anatomical structure development	sexual maturity	brain liver axis	Plays a role in the regulation of neuronal activity. Brain development
ras homolog family member A	395442	O93467	1.44435	intracellular	cell	Ubiquitous, fat, lung, placenta >others (little expression in the liver)	0	RHOA	Anatomical structure development	liver metabolism	liver cell met	Regulates a signal transduction pathway linking plasma membrane receptors to the assembly of focal adhesions and actin stress fibers. Cell cycle, Cell division, Host-virus interaction
myosin IB	424045	F1NTJ5	1.43757	cytoskeleton, plasma membrane, endosome, Golgi apparatus	cell	Liver, lung >others	0	MYO1B	Anatomical structure development	sexual maturity	brain liver axis	Motor protein that may participate in process critical to neuronal development and function such as cell migration, neurite outgrowth and vesicular transport.
PDS5 cohesin associated factor A	422787	Q5F3V3	1.43754	nucleus	cell	Ubiquitous	0	PDS5A	Anatomical structure development	sexual maturity	mitosis	Cell cycle, Cell division, Mitosis
WAPL cohesin release factor	423608	F1NF28	1.4344	absence of signal peptide	cell	Ubiquitous, testis>others	0	WAPAL/WAPL	Anatomical structure development	sexual maturity	mitosis	Regulator of sister chromatid cohesion in mitosis which negatively regulates cohesin association with chromatin. Cell cycle, Cell division, Host-virus interaction, Mitosis
ADP ribosylation factor like GTPase 8A	421175	Q5ZKQ8	1.41651	lysosome, endosome	cell	Brain>others	0	ARL8A	Anatomical structure development	sexual maturity	mitosis	Cell cycle, Cell division, Chromosome partition, Mitosis
cell division cycle 123	426366	E1BTR2	1.41641	cytoplasm	cell	Ubiquitous (little expression in the liver)	0	CDC123	Anatomical structure development	sexual maturity	mitosis	Cell cycle, Cell division
DNA polymerase kappa	374003	Q8AWW1	1.41592	nucleus	cell	Ubiquitous, thyroid>others	0	POLK	Anatomical structure development	liver metabolism	liver cell met	DNA polymerase specifically involved in DNA repair. Plays an important role in translesion synthesis. DNA damage, DNA repair, DNA replication, DNA synthesis
nucleotide binding protein like	423312	A0A1D5PMK7	1.41404	plasma membrane, mitochondrion	cell	Ubiquitous, fat, heart>others	0	NUBPL	Anatomical structure development	liver metabolism	liver cell met	Required for the assembly of the mitochondrial membrane respiratory chain NADH dehydrogenase. Mitochondrion morphogenesis
WD repeat and FYVE domain containing 3	422613	?	1.41384	nucleus, cytosol	cell	Brain, kidney, ovary, thyroid etc. (very little expression in the liver)	0	WDFY3	Anatomical structure development	liver metabolism	liver cell met	Required for selective macroautophagy (aggrephagy). Acts as an adapter protein by linking specific proteins destined for degradation to the core autophagic machinery members
anaphase promoting complex subunit 16	423708	E1BVD8	1.4128	cytosol, nucleus	cell	Ubiquitous, heart, thyroid>others	0	ANAPC16	Anatomical structure development	liver metabolism	liver cell met	Cell cycle, Cell division, Mitosis, Ubl conjugation pathway
ARP1 actin-related protein 1 homolog A, centractin alpha	423862	Q5ZM58	1.40349	cytoskeleton	cell	Ubiquitous, brain>others (little expression in the liver)	0	ACTR1A	Anatomical structure development	sexual maturity	mitosis	Component of a multi-subunit complex involved in microtubule based vesicle motility. It is associated with the centrosome.
cytochrome b5 domain containing 2	417495	F1NSA5	1.40168	plasma membrane	cell	Kidney, testis, brain, thyroid>others (little expression in the liver)	0	CYB5D2	Anatomical structure development	sexual maturity	brain liver axis	Heme-binding protein which promotes neuronal but not astrocyte differentiation. Neurogenesis
dynein axonemal light chain 4	418019	Q5ZHX2	1.3993	cytoskeleton	cell	Testis>thyroid>>others (very little expression in the liver)	0	DNAL4	Anatomical structure development	liver metabolism		Force generating protein of respiratory cilia. Produces force towards the minus ends of microtubules. Motor protein
family with sequence similarity 114 member A1	426196	E1BY97	1.38596	cytosol, Golgi apparatus, nucleus	cell	Ubiquitous	0	FAM114A1	Anatomical structure development	sexual maturity	brain liver axis	May play a role in neuronal cell development.
golgin A2	427766	F1NF84	1.38245	Golgi apparatus	cell	Ubiquitous (little expression in the liver)	0	GOLGA2	Anatomical structure development	sexual maturity	mitosis	Peripheral membrane component of the cis-Golgi stack that acts as a membrane skeleton that maintains the structure of the Golgi apparatus, and as a vesicle thether that facilitates vesicle fusion to the Golgi membrane. Cell cycle, Cell division, Mitosis
transcription factor 7-like 2 (T-cell specific, HMG-box)	395508	E1BYU0	1.37167	nucleus	cell	Ubiquitous, fat, colo, ovary, spleen, stomach>others (little expression in the liver)	0	TCF7L2	Anatomical structure development	liver metabolism	liver cell met	Transcription, Transcription regulation, Wnt signaling pathway
metadherin	101751823	A0A1D5PJ54	1.36755	nucleus, endoplasmic reticulum	cell	Ubiquitous	0	MTDH	Anatomical structure development	liver metabolism	liver cell met	Promotes anchorage-independent growth of immortalized melanocytes and astrocytes which is a key component in tumor cell expansion.
polo like kinase 2	427150	F1NB57	1.35508	cytoskeleton	cell	Ubiquitous, spleen>placenta etc. (little expression in the liver)	0	PLK2	Anatomical structure development	sexual maturity	mitosis	Tumor suppressor serine/threonine-protein kinase involved in synaptic plasticity, centriole duplication and G1/S phase transition.
Janus kinase 2	374199	F1NQU4	1.35131	cytoskeleton, nucleus, plasma membrane	cell	Lymph node, spleen, etc. (very little expression in the liver)	0	JAK2	Anatomical structure development	immunity	immunity	ATP + a [protein]-L-tyrosine = ADP + a [protein]-L-tyrosine phosphate. Non-receptor tyrosine kinase involved in various processes such as cell growth, development, differentiation or histone modifications. Mediates essential signaling events in both innate and adaptive immunity.
spermatid perinuclear RNA binding protein	417105	Q5ZIL4	1.33526	cytoplasm	cell	Testis, lymph node >others (very little expression in the liver)	0	STRBP	Anatomical structure development	sexual maturity	gamete	Differentiation, Spermatogenesis
Rab interacting lysosomal protein like 2	416824	?	1.32725	cytoskeleton, cytosol	cell	Bone marrow>>others (very little expression in the liver)	?	RILPL2	Anatomical structure development	liver metabolism	liver cell met	Involved in cell shape and neuronal morphogenesis, positively regulating the establishment and maintenance of dendritic spines. Plays a role in cellular protein transport, including protein transport away from primary cilia.
cingulin like 1	415405	A0A1D5PNK4	1.32544	cytoskeleton	cell	Kidney >>others (little expression in the liver)	0	CGNL1	Anatomical structure development	liver metabolism	liver cell met	Motor activity
RAD21 cohesin complex component	420286	Q5ZLK3/E1BTU9	1.32156	nucleus	cell	Ubiquitous, lymph node, bone marrow etc. (little expression in the liver)	0	RAD21	Anatomical structure development	sexual maturity	mitosis	Cleavable component of the cohesin complex, involved in chromosome cohesion during cell cycle. Cell cycle, Cell division, Chromosome partition, DNA damage, DNA repair, Mitosis
leucine rich repeat containing 59	422103	Q5F334	1.3183	nucleus, endoplasmic reticulum	cell	Ubiquitous, colon, stomach>others	2	LRRC59	Anatomical structure development	organ devpt	liver cell met	Required for nuclear import of FGF1, but not that of FGF2.
SH3 domain containing 19	422478	F1N8H5	1.29698	cytosol, plasma membrane	cell	Fat, bladder>others (little expression in the liver)	0	SH3D19	Anatomical structure development	liver metabolism	liver cell met	May play a role in regulating A disintegrin and metalloproteases (ADAMs) in the signaling of EGFR-ligand shedding. May be involved in suppression of Ras-induced cellular transformation and Ras-mediated activation of ELK1. Plays a role in the regulation of cell morphology and cytoskeletal organization.
ras-related C3 botulinum toxin substrate 1	395871	Q6LC82	1.27403	cytoskeleton, endosome, Golgi apparatus, plasma membrane	cell	Ubiquitous (little expression in the liver)	0	RAC1	Anatomical structure development	sexual maturity	brain liver axis	Involved in axon outgrowth and myoblast fusion. Plays a role in regulating dorsal closure during embryogenesis.
receptor-binding cancer antigen expressed on SiSo cells [Gallus gallus]	420276	A0A1D5PYH1, Q5ZHS9	2.79199	Golgi apparatus	cell	Ubiquitous, thyroid>kidney=liver etc.	0	EBAG9	Anatomical structure development (apoptosis)	liver metabolism	liver cell met	May participate in suppression of cell proliferation and induces apoptotic cell death through activation of interleukin-1-beta converting enzyme (ICE)-like proteases.
BCL2 like 14	419096	E1BYB1	1.43945	cytoplasm	cell	Colon, duodenum, small intestine, stomach, testis (no expression in the liver)	0	BCL2L14	Anatomical structure development (apoptosis)	liver metabolism	liver cell met	Apoptosis
growth hormone receptor	408184	Q02092	1.78831	plasma membrane	cell	Almost exclusively in the liver and fat	1	GHR	Anatomical structure development (body shape; DOI: 10.1002/oby.21460 )	sexual maturity	brain liver axis	Receptor for pituitary gland growth hormone involved in regulating postnatal body growth. Endocytosis
plexin B2	425938	A0A1D5NYA7	1.69608	plasma membrane	cell	Kidney, spleen, stomach etc. (little expression in the liver)	1	PLXNB2	Anatomical structure development (brain)	sexual maturity	brain liver axis	Cell surface receptor for SEMA4C, SEMA4D and SEMA4G that plays an important role in cell-cell signaling. Neuron migration, development
cAMP responsive element binding protein 3 like 2	418123	F1P1J2	1.79281	nucleus, endoplasmic reticulum	cell	Thyroid>placenta>endometrium etc.(very little expression in the liver)	0	CREB3L2	Anatomical structure development (cartilage development, chondrocyte differentiation)	bone remodelling	bone remodelling	Transcription factor involved in unfolded protein response (UPR).Plays a critical role in chondrogenesis by activating the transcription of SEC23A, which promotes the transport and secretion of cartilage matrix proteins, and possibly that of ER biogenesis-related genes. Trnascription regulation/unfolded protein response
nebulin-related anchoring protein	423899	F1NKU9	21.0725	?	cell	Heart>>liver	0	NRAP	Anatomical structure development (cytoskeleton organization)	liver metabolism	Cytoskeleton organization	May be involved in anchoring the terminal actin filaments in the myofibril to the membrane and in transmitting tension from the myofibrils to the extracellular matrix. Actin cytoskeleton organization
dystonin	421884	F1NRP8	3.08199	intracellular	cell	Skin>brain>edometrium (little expression in the liver)	0	DST	Anatomical structure development (cytoskeleton organization)	liver metabolism	liver cell met	Cytoskeletal linker protein. Acts as an integrator of intermediate filaments, actin and microtubule cytoskeleton networks. Cell adhesion
topoisomerase (DNA) I, mitochondrial	408025	Q6T722/A0A1D5P8D	1.37272	nucleus	cell	Ubiquitous, ovary, testis, bone marrow >others (little expression in the liver)	0	TOP1MT	Anatomical structure development (DNA replication)	sexual maturity	mitosis	Releases the supercoiling and torsional tension of DNA introduced during duplication of mitochondrial DNA by transiently cleaving and rejoining one strand of the DNA duplex.
kinase D-interacting substrate 220kDa	421924	?	1.79482	endosome	cell	Ubiquitous, brain>ovary, endometrium etc.(little expression in the liver)	4	KIDINS220	Anatomical structure development (neurogenesis)	sexual maturity	brain liver axis	Neurogenesis
NMDA receptor synaptonuclear signaling and neuronal migration factor	417260	E1BX37	1.81665	nucleus, cytoplasm	cell	Brain>kidney, prostate etc. (very little expression in the liver)	0	NSMF	Anatomical structure development (neuron)	sexual maturity	organ dvpt	Stimulates outgrowth of olfactory axons and migration of gonadotropin-releasing hormone (GnRH) and luteinizing-hormone-releasing hormone (LHRH) neuronal cells.
SEL1L ERAD E3 ligase adaptor subunit	423391	E1C6X2	1.69253	endoplasmic reticulum, integral component of membrane	cell	Pancreas, thyroid etc.(little expression in the liver)	2	SEL1L	Anatomical structure development (pancreas)	sexual maturity	organ dvpt	Plays a role in the endoplasmic reticulum quality control (ERQC) system also called ER-associated degradation (ERAD) involved in ubiquitin-dependent degradation of misfolded endoplasmic reticulum proteins. Plays a role in LPL maturation and secretion. Required for normal differentiation of the pancreas epithelium, and for normal exocrine function and survival of pancreatic cells.
growth regulation by estrogen in breast cancer 1 like	421064	E1C4J2	1.83559	membrane	cell	Testis>thyroid (little expression in the liver)	0	GREB1L	Anatomical structure development (uterus development)	sexual maturity	organ dvpt (uterus)	Plays a major role in early metanephros and genital development.
phosphotyrosine interaction domain containing 1	424787	C7E4R0	2.96395	cytoplasm	cell	Ubiquitous, brain>liver=lung, ovary, placenta	0	PID1	Anatomical structure development/adipocytes	lipid metabolism	lipid metabolism	Increases proliferation of preadipocytes without affecting adipocytic differentiation.
period circadian clock 3	419366	E1C8E2	1.73249	nucleus	cell	Ubiquitous (thyroid>ovary>fat)	0	PER3	Biological rhythms	sexual maturity	biological rhythm	Biological rhythms, Transcription, Transcription regulation. Originally described as a core component of the circadian clock. The circadian clock, an internal time-keeping system, regulates various physiological processes through the generation of approximately 24 hour circadian rhythms in gene expression, which are translated into rhythms in metabolism and behavior. It is derived from the Latin …
nuclear receptor interacting protein 1	101749375	R4GIS3	1.61816	nucleus	cell	Ubiquitous (fat>kidney, liver etc.)	0	NRIP1	Biological rhythms	sexual maturity	biological rhythm	Modulates transcriptional activation by steroid receptors such as NR3C1, NR3C2 and ESR1. Also modulates transcriptional repression by nuclear hormone receptors. Positive regulator of the circadian clock gene expression. Biological rhythms, Transcription, Transcription regulation
glutamyl aminopeptidase	428771	A0A1D5PAZ7	1.99641	plasma membrane	cell	Small intestine>>kidney etc. (very little expression in the liver)	1	ENPEP	Blood pressure/coagulation	blood homeostasis	blood homeostasis	Appears to have a role in the catabolic pathway of the renin-angiotensin system. Probably plays a role in regulating growth and differentiation of early B-lineage cells. Blood pressure
angiotensin II receptor associated protein	419491	E1BXK6	1.94583	plasma membrane, cytosol	cell	Prostate, bone marrow etc. (very little expression in the liver)	4	AGTRAP	Blood pressure/coagulation	blood homeostasis	blood homeostasis	Appears to be a negative regulator of type-1 angiotensin II receptor-mediated signaling by regulating receptor internalisation as well as mechanism of receptor desensitization such as phosphorylation. Induces also a decrease in cell proliferation and angiotensin II-stimulated transcriptional activity. Response to hypoxia and regulation of blood pressure
receptor activity modifying protein 2	420022	A7UH64	1.6921	plasma membrane	cell	Ubiquitous, fat, lung>others	1	RAMP2	Blood pressure/coagulation	protein metabolism	transport	Transports the calcitonin gene-related peptide type 1 receptor (CALCRL) to the plasma membrane. Acts as a receptor for adrenomedullin (AM) together with CALCRL.
oligosaccharyltransferase complex non-catalytic subunit	422525	Q5ZJR3	1.49072	membrane	cell	Ubiquitous	0	OSTC	Carbohydrate metabolism	bone remodelling	bone remodelling	Constitutes 1-2% of the total bone protein. It binds strongly to apatite and calcium. Biomineralization
exostosin like glycosyltransferase 2	424465	A0A1D5P1M6	1.40814	endoplasmic reticulum	cell	Placenta, endometrium, ovary>others (little expression in the liver)	1	EXTL2	Carbohydrate metabolism	bone remodelling	bone remodelling	Glycosyltransferase required for the biosynthesis of heparan-sulfate and responsible for the alternating addition of beta-1-4-linked glucuronic acid (GlcA) and alpha-1-4-linked N-acetylglucosamine (GlcNAc) units to nascent heparan sulfate chains. Heparan sulfate proteoglycan biosynthetic process
malectin	416971	F1N872	1.39487	endoplasmic reticulum	cell	Ubiquitous, brain, thyroid>others (little expression in the liver)	0	MLEC	Carbohydrate metabolism	carbohydrate	carbohydrate	Carbohydrate-binding protein with a strong ligand preference for Glc2-N-glycan. May play a role in the early steps of protein N-glycosylation. Carbohydrate metabolism
carbohydrate sulfotransferase 6	770257	E1C5F3	1.37976	Golgi apparatus	cell	No (brain>>others)	1	CHST6	Carbohydrate metabolism	carbohydrate metabolism	carbohydrate	Sulfotransferase that utilizes 3'-phospho-5'-adenylyl sulfate (PAPS) as sulfonate donor to catalyze the transfer of sulfate to position 6 of non-reducing N-acetylglucosamine (GlcNAc) residues of keratan. Carbohydrate/glycosaminoglycan metabolic process
FGGY carbohydrate kinase domain containing	772383	E1C771	1.53329	cell	cell	Ubiquitous, liver >kidney>others	0	FGGY	Carbohydrate metabolism	?	?	? Kinase, Transferase
heparan sulfate 6-O-sulfotransferase 1	395141	Q76KB2	1.31962	membrane	cell	Kidney, brain, spleen, testis, bladder>others (little expression in the liver)	1	HS6ST1	Carbohydrate metabolism (glycosaminoglycans)	sexual maturity	brain liver axis	6-O-sulfation enzyme which catalyzes the transfer of sulfate from 3'-phosphoadenosine 5'-phosphosulfate (PAPS) to position 6 of the N-sulfoglucosamine residue (GlcNS) of heparan sulfate. Critical for normal neuronal development where it may play a role in neuron branching. May also play a role in limb development. Glycosaminoglycan biosynthetic process
UDP-GlcNAc:betaGal beta-1,3-N-acetylglucosaminyltransferase 2	421286	Q5ZK57	3.69028	Golgi apparatus	cell	Ubiquitous, bone marrow, lung, bladder (little expression in the liver)	1	B3GNT2	Carbohydrate metabolism (protein modification process)	liver metabolism	liver cell met	Catalyzes the initiation and elongation of poly-N-acetyllactosamine chains. Glycosaminoglycan metabolic process. Golgi membrane
glypican 5	418795	F1P015	1.68762	plasma membrane	cell	Brain>testis>kidney<lung etc. (very little expression in the liver)	0	GPC5	Carbohydrate metabolism (Protein modification process)	protein metabolism	protein synthesis metabolism	Cell surface proteoglycan that bears heparan sulfate. Glycosaminoglycan metabolic process
glucosaminyl (N-acetyl) transferase 4, core 2	427207	E1C421	1.60572	membrane	cell	?	1	GCNT4	Carbohydrate metabolism (protein modification process)	carbohydrate	carbohydrate	Glycosyltransferase that mediates core 2 O-glycan branching, an important step in mucin-type biosynthesis. Does not have core 4 O-glycan or I-branching enzyme activity. Carbohydrate metabolic process
ST3 beta-galactoside alpha-2,3-sialyltransferase 3	424572	F1P2W7	1.53322	Golgi apparatus, integral component of membrane	cell	Ubiquitous, testis>fat>heart etc. (little expression in the liver)	1	ST3GAL3	Carbohydrate metabolism (protein modification)	protein metabolism	protein synthesis metabolism	Catalyzes the formation of the NeuAc-alpha-2,3-Gal-beta-1,4-GlcNAc-, NeuAc-alpha-2,3-Gal-beta-1,3-GlcNAc- and NeuAc-alpha-2,3-Gal-beta-1,3-GalNAc- sequences found in terminal carbohydrate groups of glycoproteins and glycolipids. The highest activity is toward Gal-beta-1,3-GlcNAc and the lowest toward Gal-beta-1,3-GalNAc.Glycosyltransferase, Transferase
prostaglandin F2-alpha receptor	424548	Q1PA18	10.5124	integral component of membrane	cell	Endometrium>urinary bladder, placenta>ovary (no expression in the liver)	6	PTGFR	Hormone metabolism	sexual maturity	steroid hormone met	Receptor for prostaglandin F2-alpha (PGF2-alpha). The activity of this receptor is mediated by G proteins which activate a phosphatidylinositol-calcium second messenger system. Initiates luteolysis in the corpus luteum
prolactin receptor	395660	Q04594	6.83921	plasma membrane	cell	Placenta, endometrium, kidney (little in the liver)	2	PRLR	Hormone metabolism	sexual maturity	gamete	This is a receptor for the anterior pituitary hormone prolactin (PRL). Acts as a prosurvival factor for spermatozoa by inhibiting sperm capacitation through suppression of SRC kinase activation and stimulation of AKT.
hydroxysteroid dehydrogenase like 1	415703	Q5ZJG8	1.32078	mitochondrion	cell	Ubiquitous, thyroid, brain, ovary>others (very little expression in the liver)	0	HSDL1	Hormone metabolism	sexual maturity	gonads	May catalyze the metabolism of steroid hormones and thus play an important role in sex differentiation, the emergence and maintenance of the secondary sexual characters, and the regulation of endocrine. Lipid biosynthesis, Lipid metabolism, Steroid biosynthesis
arginine and glutamate rich 1	418765	Q5ZL35	1.30892	nucleus, mitochondrion	cell	Ubiquitous, lung, lymph node, spleen etc. (very little expression in the liver)	0	ARGLU1	Hormone metabolism	sexual maturity	steroid hormone met	Required for the estrogen-dependent expression of ESR1 target genes. Transcription, Transcription regulation
sterol carrier protein 2	396550	Q07598	1.2499	peroxisome, mitochondrion	cell	Liver>>others	0	SCP2	Hormone metabolism	sexual maturity	steroid hormone met	Mediates in vitro the transfer of all common phospholipids, cholesterol and gangliosides between membranes. May play a role in regulating steroidogenesis.
iodothyronine deiodinase 2	373903	Q9IAX2	1.99221	membrane	cell	Thyroid>>esophagus (no expression in the liver)	0	DIO2	Hormone metabolism	sexual maturity	thyroid hormone	Responsible for the deiodination of T4 (3,5,3',5'-tetraiodothyronine) into T3 (3,5,3'-triiodothyronine). Essential for providing the brain with appropriate levels of T3 during the critical period of development.
progesterone receptor membrane component 2	422501	Q5ZLX0	1.53585	integral component of membrane	cell	Ubiquitous	1	PGRMC2	Hormone metabolism (response)	sexual maturity	steroid hormone met	Receptor for steroids.
interferon lambda receptor 1	419694	K9JA28	2.0295	membrane	cell	Small intestine, lymph node, duodenum>others (little expression in the liver)	1	IFNLR1	Immune response	immunity	immunity	The IFNLR1/IL10RB dimer is a receptor for the cytokine ligands IFNL2 and IFNL3 and mediates their antiviral activity. Shows a more restricted pattern of expression in the epithelial tissues thereby limiting responses to lambda interferons primarily to epithelial cells of the respiratory, gastrointestinal, and reproductive tracts.
SAM and HD domain containing deoxynucleoside triphosphate triphosphohydrolase 1	419125	Q5ZJL9	1.8768	nucleus	cell	Ubiquitous, appendix, spleen>others	0	SAMHD1	Immune response	immunity	innate immune response	Protein that acts both as a host restriction factor involved in defense response to virus and as a regulator of DNA end resection at stalled replication forks
leucine rich repeat containing 26	101749800	A0A1L1RRX9	4.63829	integral component of membrane	cell	Prostate/salivary gland>colon (no expression in the liver)	7	LRRC26	Ion metabolism	mineral metabolism	mineral metabolism	Auxiliary protein of the large-conductance, voltage and calcium-activated potassium channel (BK alpha). Required for the conversion of BK alpha channels from a high-voltage to a low-voltage activated channel type in non-excitable cells. These are characterized by negative membrane voltages and constant low levels of calcium
transmembrane channel like 5	416611	F1NIK1	1.72514	membrane	cell	Duodenum>small intestine>bladder etc. (no expression in the liver)	10	TMC5	Ion metabolism	mineral metabolism	mineral metabolism	Ion transport, Transport
ATPase H+ transporting V1 subunit E1	418162	Q5ZKJ9	1.4359	absence of signal peptide	cell	Ubiquitous, brain, heart, kidney>others (very little expression in the liver)	0	ATP6V1E1	Ion metabolism	mineral metabolism	mineral metabolism	Subunit of the peripheral V1 complex of vacuolar ATPase essential for assembly or catalytic function. V-ATPase is responsible for acidifying a variety of intracellular compartments in eukaryotic cells. Hydrogen ion transport, Ion transport, Transport
solute carrier family 12 member 7	420797	A0A1D5P9V5	1.42825	plasma membrane	cell	Kidney, gall bladder, testis, duodenum etc. (little expression in the liver)	11	SLC12A7	Ion metabolism	mineral metabolism	mineral metabolism	Mediates electroneutral potassium-chloride cotransport when activated by cell swelling. Ion transport, Potassium transport, Symport, Transport; Signaling
aquaporin 9	415402	A7VMS1	1.32597	plasma membrane	cell	Almost exclusively in the liver	6	AQP9	Ion metabolism	protein metabolism	protein biosynthesis	Forms a channel with a broad specificity. Mediates passage of a wide variety of non-charged solutes including carbamides, polyols, purines, and pyrimidines in a phloretin- and mercury-sensitive manner, whereas amino acids, cyclic sugars, Na+, K+, Cl-, and deprotonated monocarboxylates are excluded. Also permeable to urea and glycerol.
solute carrier family 25 member 47	423457	F1NLY3	2.84129	mitochodrion	cell	Exclusively in the liver	0	SLC25A47	Ion metabolism	Transmembrane potential (mitochondrial)	ion transport	Uncoupling protein which may catalyze the physiological 'proton leak' in liver. Overexpression induces the dissipation of mitochondrial membrane potential.
family with sequence similarity 20, member C-like	418020	A0A1D5PMV3	11.4417	absence of signal peptide	cell	no human homolog	1	FAM20CL	Ion metabolism (calcium)/Biomineralization	bone remodelling	bone protein metabolism	Calcium-binding kinase that phosphorylates the caseins and several secreted proteins implicated in biomineralization, including the secretory calcium binding phosphoproteins (SCPP). Preferencially phosphorylates its targets within the S-x-E/pS motif.
solute carrier family 31 member 1	417268	F1NNU5	1.34913	integral component of membrane	cell	Liver>duodenum>small intestine>others	2	SLC31A1	Ion metabolism (copper)	mineral metabolism	mineral metabolism	High-affinity, saturable copper transporter involved in dietary copper uptake. Copper transport, Ion transport, Transport
STEAP3 metalloreductase	424275	A0A1D5P106	1.5616	integral component of membrane	cell	Liver >>others	5	STEAP3	Ion metabolism (iron transport)	mineral metabolism	mineral metabolism	Endosomal ferrireductase required for efficient transferrin-dependent iron uptake in erythroid cells. Indirectly involved in exosome secretion by facilitating the secretion of proteins such as TCTP. Apoptosis, Cell cycle, Ion transport, Iron transport, Transport
NIPA like domain containing 3	419697	E1BR96	1.52122	integral component of membrane	cell	Brain, prostate, thyroid>kidney, fat, etc. (no expression in the liver)	9	NIPAL3	Ion metabolism (magnesium transport)	mineral metabolism	mineral metabolism	Magnesium ion transport
solute carrier family 26 member 9	428262	E1C2B7	2.6587	integral component of membrane	cell	Salivary gland >stomach>heart=lung (no expression in the liver)	11	SLC26A9	Ion metabolism (transport)	mineral metabolism	mineral metabolism	DIDS- and thiosulfate- sensitive anion exchanger mediating chloride, sulfate and oxalate transport. Mediates chloride/bicarbonate exchange or chloride-independent bicarbonate extrusion thus assuring bicarbonate secretion. Inhibited by ammonium and thiosulfate
solute carrier family 41 member 3	416033	A0A1D5PG02	2.51081	plasma membrane	cell	Ubiquitous, testis, ovary (very little expression in the liver)	10	SLC41A3	Ion metabolism (transport)	mineral metabolism	mineral metabolism	Acts as a magnesium transporter that is responsive to magnesium balance.
ATPase 13A3	424898	A0A1D5PGC9	1.45924	integral component of membrane	cell	Ubiquitous, thyroid, liver, placenta etc.	11	ATP13A3	Ion metabolism (transport)	mineral metabolism	Ca++ transport	ATP + H2O = ADP + phosphate. Cellular calcium ion homeostasis
leucine rich repeat containing 8 family member D	424513	E1BYZ5	1.45531	plasma membrane	cell	Ubiquitous, kidney>brain>spleen etc. (little expression in the liver)	3	LRRC8D	Ion metabolism (transport)	mineral metabolism	mineral metabolism	Ion transport, Transport
solute carrier family 35 member F5	424281	F1NEN4	1.41224	integral component of membrane	cell	Ubiquitous, thyroid>others (little expression in the liver)	10	SLC35F5	Ion metabolism (transport)	mineral metabolism		Putative solute transporter
chloride channel CLIC like 1	424343	F1P073	1.35601	integral component of membrane, endoplasmic reticulum	cell	Ubiquitous (little expression in the liver)	3	CLCC1	Ion metabolism (transport)	mineral metabolism	mineral metabolism	Chloride channel, Ion channel
anoctamin 1	423144	A0A1D5P1I5	4.86875	plasma membrane	cell	Salivary gland, skin,endometrium, bladder, thyroid (little expression in the liver)	7	ANO1	Ion metabolism (transport)	mineral metabolism	anion transport	Calcium-activated chloride channel (CaCC) which plays a role in transepithelial anion transport and smooth muscle contraction.
family with sequence similarity 69 member A	429087	F1N905	1.8779	integral component of membrane	cell	Ubiquitous, Brain>fat, bladder, liver	1	FAM69A	Ion metabolism (transport)	liver metabolism	liver cell met	?
chloride voltage-gated channel 5	422285	F1N9G5	1.87677	plasma membrane	cell	Kidney >>liver, placenta, ovary etc.	11	CLCN5	Ion metabolism (transport)	mineral metabolism	mineral metabolism	Proton-coupled chloride transporter. Functions as antiport system and exchanges chloride ions against protons. Important for normal acidification of the endosome lumen. May play an important role in renal tubular function. Antiport, Ion transport, Transport
solute carrier family 5 member 3	770758	?	1.66321	membrane	cell	Very little (kidney>thyroid>endometrium etc).	? (no protein sequence available)	SLC5A3	Ion metabolism (transport)	mineral metabolism	mineral metabolism	Prevents intracellular accumulation of high concentrations of myo-inositol (an osmolyte) that result in impairment of cellular function. Ion transport
MORC family CW-type zinc finger 4	418513	A0A1D5NTQ9, Q5F3X3	1.34383	nucleus	cell	Ubiquitous, placenta > others (very little expression in the liver)	0	MORC4	Ion metabolism (zinc)	?	?	?
solute carrier family 9 member A8	419356	Q5ZJ75	1.48434	Golgi apparatus	cell	Bone marrow > others (very little expression in the liver)	11	SLC9A8	Ion metabolism/transport	mineral metabolism	mineral metabolism	Involved in pH regulation to eliminate acids generated by active metabolism or to counter adverse environmental conditions. Plays an important role in signal transduction. Ion transport
ATPase plasma membrane Ca2+ transporting 2	415958	A0A1D5PXK5	3.15689	membrane	cell	Brain>salivary gland (very little expression in the liver)	8	ATP2B2	Ion metabolism/transport (calcium)	mineral metabolism	Ca ++ transport	This magnesium-dependent enzyme catalyzes the hydrolysis of ATP coupled with the transport of calcium. Calcium transport, Ion transport, Transport
aconitase 1, soluble	373916	Q90875	1.37005	cytoplasm	cell	Fat, kidney, liver>others	0	ACO1	Ion metabolism/transport (iron)	liver metabolism	liver cell met	Iron sensor. Binds a 4Fe-4S cluster and functions as aconitase when cellular iron levels are high. Functions as mRNA binding protein that regulates uptake, sequestration and utilization of iron when cellular iron levels are low.
mitochondrial calcium uniporter dominant negative beta subunit	422698	?	4.56872	mitochondrion	cell	Lymph node (very little expression in the liver)	2	MCUB	Ion metabolism/transport(calcium)	liver metabolism	liver cell met	Negatively regulates the activity of MCU, the mitochondrial inner membrane calcium uniporter, and thereby modulates calcium uptake into the mitochondrion. Does not form functional calcium channels by itself. Mitochondrial calcium homeostasis plays key roles in cellular physiology and regulates cell bioenergetics, cytoplasmic calcium signals and activation of cell death pathways.
Membrane-bound O-acyltransferase domain-containing protein 2	421925	Q5ZKL6	50.723	plasma membrane	cell	Brain, bone marrow (no expression in the liver)	6	MBOAT2	Lipid metabolism	lipid metabolism	lipid biosynthesis: phospholipid	Lipid metabolism; phospholipid metabolism.
neutral cholesterol ester hydrolase 1	429158	F1NF25	12.8883	integral component of membrane	cell	Brain>kidney=lung (little expression in the liver)	1	NCEH1	Lipid metabolism	lipid metabolism	lipid esterification	Hydrolyzes 2-acetyl monoalkylglycerol ether, the penultimate precursor of the pathway for de novo synthesis of platelet-activating factor. May be responsible for cholesterol ester hydrolysis in macrophages, thereby contributing to the development of atherosclerosis. Also involved in organ detoxification by hydrolyzing exogenous organophosphorus compounds.
fatty acid binding protein 3	419557	F1NUQ3	9.4931	cytoplasm	cell	Heart>>kidney=brain (no expression in the liver)	0	FABP3	Lipid metabolism	lipid metabolism	lipid metabolism transport	FABP are thought to play a role in the intracellular transport of long-chain fatty acids and their acyl-CoA esters. Transport
fatty acyl-CoA reductase 1	423028	Q5ZM72	6.66885	peroxisome	cell	Stomach, oesophage, bone marrow (very little in the liver)	1	FAR1	Lipid metabolism	lipid metabolism	lipid esterification	Catalyzes the reduction of saturated and unsaturated C16 or C18 fatty acyl-CoA to fatty alcohols. It plays an essential role in the production of ether lipids/plasmalogens which synthesis requires fatty alcohols. In parallel, it is also required for wax monoesters production since fatty alcohols also constitute a substrate for their synthesis. Lipid biosynthesis, Lipid metabolism
phosphatidylserine synthase 1	428374	Q5ZM65	5.58385	endoplasmic reticulum	cell	Ubiquitous	9	PTDSS1	Lipid metabolism	lipid metabolism	lipid biosynthesis	Catalyzes a base-exchange reaction in which the polar head group of phosphatidylethanolamine (PE) or phosphatidylcholine (PC) is replaced by L-serine. In membranes, PTDSS1 catalyzes mainly the conversion of phosphatidylcholine. Also converts, in vitro and to a lesser extent, phosphatidylethanolamine. Lipid biosynthesis, Lipid metabolism, Phospholipid biosynthesis, Phospholipid metabolism
patatin like phospholipase domain containing 3	418233	A0A1D5PXZ3	5.1741	Membrane, lipid droplets	cell	Liver>kidney and skin	0	PNPLA3	Lipid metabolism	lipid metabolism	lipid metabolism	Glycerolipid metabolism; triacylglycerol degradation. Multifunctional enzyme which has both triacylglycerol lipase and acylglycerol O-acyltransferase activities
ELOVL fatty acid elongase 2	420858	E1BYE9	4.56555	endoplasmic reticulum	cell	Placenta>Liver>brain>testis	7	ELOVL2	Lipid metabolism	lipid metabolism	lipid biosynthesis	Catalyzes the first and rate-limiting reaction of the four that constitute the long-chain fatty acids elongation cycle. Fatty acid metabolism, Lipid biosynthesis, Lipid metabolism
phospholipid phosphatase related 5	424477	F1P5U5	3.46496	plasma membrane	cell	Brain>testis (no expression in the liver)	6	LPPR5	Lipid metabolism	lipid metabolism	lipid biosynthesis	A 1,2-diacylglycerol 3-phosphate + H2O = a 1,2-diacyl-sn-glycerol + phosphate.
choline kinase alpha	423112	A0A1D5P2G3	3.4412	absence of signal peptide	cell	Testis>thyroid (very little expression in the liver)	0	CHKA	Lipid metabolism	lipid metabolism	lipid biosynthesis: phospholipid	Has a key role in phospholipid biosynthesis and may contribute to tumor cell growth. Catalyzes the first step in phosphatidylcholine biosynthesis. Contributes to phosphatidylethanolamine biosynthesis. Phosphorylates choline and ethanolamine. Has higher activity with choline.
phosphatidylserine decarboxylase	416960	F1NIN3	3.00139	mitochondrion	cell	Placenta>fat>testis (Little expression in the liver)	0	PISD	Lipid metabolism	lipid metabolism	lipid biosynthesis: phospholipid	Phospholipid metabolism; phosphatidylethanolamine biosynthesis; phosphatidylethanolamine from CDP-diacylglycerol: step 2/2.
myotubularin related protein 7	422731	F1NVJ1	2.90334	cytoplasm	cell	Brain>thyroid (very little expression in the liver)	0	MTMR7	Lipid metabolism	lipid metabolism	lipid biosynthesis	Phosphatase that acts on lipids with a phosphoinositol headgroup
peroxisomal biogenesis factor 11 alpha	415486	E1BWU0	2.87499	peroxisome	cell	Fat>liver=prostate	0	PEX11A	Lipid metabolism	lipid metabolism	lipid biosynthesis & esterification	Peroxisomes are essential organelles that play a key role in redox signalling and lipid homeostasis. They contribute to many crucial metabolic processes such as fatty acid oxidation, biosynthesis of ether lipids and free radical detoxification. The biogenesis of peroxisomes starts with the early peroxins PEX3, PEX16 and PEX19 and proceeds via several steps. The import of membrane proteins into pe…
glycerol-3-phosphate acyltransferase, mitochondrial	423895	E1BTI0	2.57384	mitochondrion	cell	Exclusively in Fat>>> liver	0	GPAM	Lipid metabolism	lipid metabolism	lipid biosynthesis	Acyl-CoA + sn-glycerol 3-phosphate = CoA + 1-acyl-sn-glycerol 3-phosphate. Lipid biosynthesis, Lipid metabolism, Phospholipid biosynthesis
angiopoietin-related protein 3 precursor	100189558	B1B565	2.56417	absence of signal peptide	cell	Liver >>>kidney	0	ANGPTL3	Lipid metabolism	lipid metabolism	lipid metabolism	integrin binding, phospholipase inhibitor activity
1-acylglycerol-3-phosphate O-acyltransferase ABHD5	420673	A0A1D5PGU9	2.55896	cytosol	cell	Ubiquitous but fat >bone marrow>skin>thyroid (little expression in the liver)	0	ABHD4	Lipid metabolism	lipid metabolism	lipid metabolim	Differentiation, Fatty acid metabolism, Lipid biosynthesis, Lipid metabolism, Phospholipid biosynthesis, Phospholipid metabolism, Lysophosphatidic acid acyltransferase which functions in phosphatidic acid biosynthesis. May regulate the cellular storage of triacylglycerol through activation of the phospholipase PNPLA2. Involved in keratinocyte differentiation.
phosphatidylcholine transfer protein	417399	A0A1L1RPZ5	2.34449	absence of signal peptide	cell	Ubiquitous (liver >placenta>colon)	0	PCTP	Lipid metabolism	lipid metabolism	lipid metabolism transport	Lipid transport, Transport. phospholipid transport phosphatidylcholine transporter activity Catalyzes the transfer of phosphatidylcholine between membranes. Binds phosphatidylcholine in a tight 1:1 stoichiometric complex.
3-ketodihydrosphingosine reductase	420902	Q5ZKZ6	2.26669	endoplasmic reticulum	cell	Ubiquitous	0	KDSR	Lipid metabolism	lipid metabolism	lipid biosynthesis	This protein is involved in the pathway sphingolipid metabolism, which is part of Lipid metabolism (by similarity)
diazepam binding inhibitor, acyl-CoA binding protein	395263	Q8QFT5	2.18043	endoplasmic reticulum, Golgi apparatus	cell	Liver=prostate=fat	0	DBI	Lipid metabolism	lipid metabolism	lipid biosynthesis & esterification	Binds medium- and long-chain acyl-CoA esters with very high affinity and may function as an intracellular carrier of acyl-CoA esters.
oxysterol binding protein like 3	428432	F1NN82	2.14674	intracellular	cell	Lymph node, thyroid etc. (very little expression in the liver)	0	OSBPL3	Lipid metabolism	lipid metabolism	lipid metabolism transport	Phosphoinositide-binding protein which associates with both cell and endoplasmic reticulum (ER) membranes. Also binds 25-hydroxycholesterol and cholesterol. Lipid transport
hydroxyacyl-CoA dehydrogenase/3-ketoacyl-CoA thiolase/enoyl-CoA hydratase (trifunctional protein), beta subunit	421995	?	1.95383	endoplasmic reticulum, mitochodrion	cell	Ubiquitous (heart>duodenum etc.)	?	HADHB	Lipid metabolism	lipid metabolism	lipid metabolism	Acyl-CoA + acetyl-CoA = CoA + 3-oxoacyl-CoA. Fatty acid metabolism, Lipid metabolism
glycerophosphodiester phosphodiesterase domain containing 5	419070	A0A1D5P988	1.94331	integral component of membrane	cell	Spleen>fat (very little expression in the liver)	6	GDPD5	Lipid metabolism	sexual maturity	brain liver axis	Lipid metabolic process. Promotes neurite formation. Cooperates with PRDX1 to drive postmitotic motor neuron differentiation. The glycerophosphodiester phosphodiesterase activity may be required for its role in neuronal differentiation. May contribute to the osmotic regulation of cellular glycerophosphocholine. Neurogenesis
arylsulfatase D	418658	E1BYN0	1.94216	integral component of membrane	cell	Ubiquitous (kidney >thyroid etc.)	3	ARSD	Lipid metabolism	lipid metabolism	lipid metabolism	Glycosphingolipid metabolism.
peroxisomal trans-2-enoyl-CoA reductase	424224	Q5ZIG4	1.89811	peroxisome	cell	Liver >fat>kidney, small intestine, duodenum)	0	PECR	Lipid metabolism	lipid metabolism	lipid metabolism	Participates in chain elongation of fatty acids. Has no 2,4-dienoyl-CoA reductase activity.
phospholipase A2 group IVB	101749229	R4GIB4	1.88226	absence of signal peptide	cell	Ubiquitous (skin>esophagus, ovary etc.)	0	PLA2G4B	Lipid metabolism	lipid metabolism	lipid metabolism	Calcium-dependent phospholipase A2 that selectively hydrolyzes glycerophospholipids in the sn-2 position with a preference for arachidonoyl phospholipids. Lipid degradation, Lipid metabolism
abhydrolase domain containing 6	416009	E1C7P7	1.88116	mitochondrion, plasma membrane	cell	Ubiquitous (small intestine, spleen, duodenum etc.)	1	ABHD6	Lipid metabolism	lipid metabolism	lipid metabolism	Lipase that preferentially hydrolysis medium-chain saturated monoacylglycerols including 2-arachidonoylglycerol. Lipid metabolism
hydroxyacid oxidase 2	418311	E1C0E1	1.79196	peroxisome	cell	Exclusively in liver and kidney	0	HAO2	Lipid metabolism	lipid metabolism	lipid metabolism	Catalyzes the oxidation of L-alpha-hydroxy acids as well as, more slowly, that of L-alpha-amino acids. Fatty acid catabolic process/fatty acid oxidation
squalene epoxidase	420335	A0A1D5NWK3, Q5ZKQ4	1.77398	plasma membrane	cell	Testis>esophagus>lung etc. (little expression in the liver)	4	SQLE	Lipid metabolism	lipid metabolism	lipid biosynthesis	Catalyzes the first oxygenation step in sterol biosynthesis and is suggested to be one of the rate-limiting enzymes in this pathway.Cholesterol biosynthesis.
arylsulfatase E	418659	F1NFL4	1.72389	plasma membrane	cell	Liver, kidney, >pancreas>colon etc.	2	ARSE	Lipid metabolism	bone remodelling	bone remodelling	May be essential for the correct composition of cartilage and bone matrix during development. Has no activity toward steroid sulfates.
2,4-dienoyl-CoA reductase 1	420218	A0A1L1RTA1	1.64288	cytosol, mitochondrion, nucleus	cell	Liver>fat>heart>kidney etc. Ubiquitous	0	DECR1	Lipid metabolism	lipid metabolism	lipid metabolism	Auxiliary enzyme of beta-oxidation. It participates in the metabolism of unsaturated fatty enoyl-CoA esters having double bonds in both even- and odd-numbered positions. Catalyzes the NADP-dependent reduction of 2,4-dienoyl-CoA to yield trans-3-enoyl-CoA. Fatty acid metabolism, Lipid metabolism
androgen induced 1	421671	E1BS86	1.59955	integral component of membrane	cell	Liver>kidney>fat, small intestine etc. Ubiquitous	5	AIG1	Lipid metabolism	sexual maturity	gonades	May play a role in androgen-regulated growth of hair follicles. Long-chain fatty acid catabolic process
transmembrane protein 97	417670	F1N859	1.56676	nucleus	cell	Liver, pancreas, testis>bladder, ovary, stomach, etc.)	4	TMEM97	Lipid metabolism	lipid metabolism	lipid metabolism	Intracellular orphan receptor that binds numerous drugs and which is highly expressed in various proliferating cells. Corresponds to the sigma-2 receptor, which is thought to play important role in regulating cell survival, morphology and differentiation. May play a role as a regulator of cellular cholesterol homeostasis. May function as sterol isomerase. Cholesterol homeostasis
fatty acid desaturase 6	428683	A0A1D5P4Y9	1.55282	integral component of membrane	cell	Brain, duodenum, small intestine, skin>liver, kidney, esophagus	3	FADS6	Lipid metabolism	lipid metabolism	lipid biosynthesis	Fatty acid biosynthesis, Fatty acid metabolism, Lipid biosynthesis, Lipid metabolism
alpha tocopherol transfer protein	771074	A0A1D5PYP4	1.52151	cytoplasm	cell	Exclusively in the liver	0	TTPA	Lipid metabolism	vitamin	vitamin	Binds alpha-tocopherol, enhances its transfer between separate membranes, and stimulates its release from liver cells (PubMed:7887897). Binds both phosphatidylinol 3,4-bisphosphate and phosphatidylinol 4,5-bisphosphate; the resulting conformation change is important for the release of the bound alpha-tocopherol (By similarity). Lipid binding and metabolism
AT-rich interaction domain 5B	423661	Q5ZJ69	1.515	nucleus	cell	Ubiquitous	0	ARID5B	Lipid metabolism	lipid metabolism	adipogenesis	Transcription coactivator that binds to the 5'-AATA[CT]-3' core sequence and plays a key role in adipogenesis and liver development. Required for adipogenesis: regulates triglyceride metabolism in adipocytes by regulating expression of adipogenic genes
carnitine palmitoyltransferase 2	424649	F1P1U3, Q5ZK83	1.49549	nucleus, mitochondrion	cell	Ubiquitous	0	CPT2	Lipid metabolism	lipid metabolism	lipid metabolism transport	Palmitoyl-CoA + L-carnitine = CoA + L-palmitoylcarnitine. Fatty acid metabolism, Lipid metabolism, Transport
acyl-CoA dehydrogenase, long chain	424005	Q5ZJ93	1.4609	mitochondrion	cell	Liver, fat, kidney, lung, prostate and thyroid	0	ACADL	Lipid metabolism	lipid metabolism	lipid metabolism	Long-chain-acyl-CoA + electron-transfer flavoprotein = long-chain-2,3-dehydroacyl-CoA + reduced electron-transfer flavoprotein. Fatty acid metabolism, Lipid metabolism
acyl-CoA synthetase medium-chain family member 3	426999	F1NVA1	1.45479	mitochondrion	cell	Liver, kidney>colon, ovary, prostate	0	ACSM3	Lipid metabolism	lipid metabolism	lipid biosynthesis	Has medium-chain fatty acid:CoA ligase activity with broad substrate specificity (in vitro). Acts on acids from C4 to C(11) and on the corresponding 3-hydroxy- and 2,3- or 3,4-unsaturated acids (in vitro).Fatty acid metabolism, Lipid metabolism
ELOVL fatty acid elongase 1	424564	Q5F345	1.43452	integral component of membrane	cell	Ubiquitous, esophagus, skin>others (very little expression in the liver)	7	ELOVL1	Lipid metabolism	lipid metabolism	lipid biosynthesis	Fatty acid metabolism, Lipid biosynthesis, Lipid metabolism
glycerophosphodiester phosphodiesterase 1	416612	E1BYP8	1.38776	cytoplasm	cell	Ubiquitous, fat, colon, brain>others (little expression in the liver)	1	GDE1	Lipid metabolism	lipid metabolism	lipid biosynthesis	Has glycerophosphoinositol phosphodiesterase activity. Hydrolyzes lysoglycerophospholipids to produce lysophosphatidic acid (LPA) and the corresponding amines. Has little or no activity towards glycerophosphocholine. Lipid metabolic process
testis expressed 2	417415	F1NWX9	1.38556	endoplasmic reticulum	cell	Ubiquitous, testis, thyroid>>others (little expression in the liver)	2	TEX2	Lipid metabolism	lipid metabolism	lipid metabolism transport	Lipid transport, Transport
inositol polyphosphate-5-phosphatase K	771549	A0A1D5NWJ0	1.34628	cytosol, nucleus, Golgi apparatus, endoplasmic reticulum	cell	Ubiquitous, fat, lung, testis, thyroid>others (very little expression in the liver)	0	INPP5K	Lipid metabolism	carbohydrate	insuline metabolism	Inositol 5-phosphatase which acts on inositol 1,4,5-trisphosphate, inositol 1,3,4,5-tetrakisphosphate, phosphatidylinositol 4,5-bisphosphate and phosphatidylinositol 3,4,5-trisphosphate. therefore, is the specific regulator for insulin signaling in skeletal muscle
collagen type IV alpha 3 binding protein	427209	A0A1D5PC51	1.34232	cytosol, mitochondrion	cell	Fat, thyroid>others (little expression in the liver)	0	COL4A3BP	Lipid metabolism (sphingolipids)	lipid metabolism	lipid metabolism	Shelters ceramides and diacylglycerol lipids inside its START domain and mediates the intracellular trafficking of ceramides and diacylglycerol lipids in a non-vesicular manner.
2-phosphoxylose phosphatase 1	424815	R4GK89	3.27058	Golgi apparatus	cell	Brain, placenta>others (very little expression in the liver)	1	ACPL2/PXYLP1	Lipid metabolism, carbohydrate metabolism	lipid metabolism	lipid biosynthesis	fatty acid biosynthetic process. Responsible for the dehydration step in very long-chain fatty acid (VLCFA) synthesis
abhydrolase domain containing 2	415493	F1P1V6	4.8203	plasma membrane	cell	Liver>other tissues	0	ABHD2	Lipid metabolism, reproduction (acrosome)	liver metabolism	liver cell met	May play a role in smooth muscle cells migration
nuclear receptor subfamily 1 group D member 2	396125	A0A1D6UPS4, Q90970	1.868	nucleus	cell	Ubiquitous, thyroid >ovary>endometrium etc.(very little expression in the liver)	0	NR1D2	Lipid metabolism/biological rhythm	immunity	immunity	Also regulates genes involved in metabolic functions, including lipid metabolism and the inflammatory response. Acts as a transcriptional activator of the sterol regulatory element-binding protein 1 (SREBF1) and the inflammatory mediator interleukin-6 (IL6) in the skeletal muscle. Lipid homeostasis
cytochrome b5 reductase 2	408182	Q5ZHX7/A0A1D5NTT2	1.40897	membrane	cell	Almost exclusively in the testis	1	CYB5R2	Lipid metabolism/hormone metabolism	sexual maturity	steroid hormone met	NADH-cytochrome b5 reductases are involved in desaturation and elongation of fatty acids, cholesterol biosynthesis and drug metabolism. Lipid biosynthesis, Lipid metabolism, Steroid biosynthesis, Steroid metabolism, Sterol biosynthesis, Sterol metabolism
acyl-CoA synthetase bubblegum family member 2	420090	Q5ZKR7	5.65252	cytoplasm	cell	Exclusively in the testis	0	ACSBG2	Lipid metabolism/reproduction (spermatogenesis)	lipid metabolism	lipid biosynthesis	Mediates activation of long-chain fatty acids for both synthesis of cellular lipids, and degradation via beta-oxidation. Fatty acid metabolism, Lipid metabolism
OMA1 zinc metallopeptidase	424670	E1C7A6	1.39648	mitochondrion	cell	Ubiquitous	1	OMA1	Lipid metabolism/response to stress	liver metabolism	liver cell met	Metalloprotease that is part of the quality control system in the inner membrane of mitochondria. Its role in mitochondrial quality control is essential for regulating lipid metabolism as well as to maintain body temperature and energy expenditure under cold-stress conditions. Lipid metabolic process, response to stress
solute carrier family 6 member 2	395458	A0A1D5P472	7.23722	plasma membrane	cell	Placenta, testis, endometrium (no expression in the liver)	12	SLC6A2	Neurotransmitter Transport	sexual maturity	brain liver axis	Amine transporter. Terminates the action of noradrenaline by its high affinity sodium-dependent reuptake into presynaptic terminals. Neurotransmitter transport, Symport, Transport
islet cell autoantigen 1	420581	E1C2A8	3.65911	Golgi apparatus	cell	Testis>heart>prostate (very little expression in the liver)	0	ICA1	Neurotransmitter transport	sexual maturity	brain liver axis	Neurotransmitter transport, Transport
solute carrier family 44 member 3	424486	A0A1D5P9V4	2.36999	integral component of membrane	cell	Ubiquitous, colon>kidney>small intestine (very little expression in the liver)	7	SLC44A3	Neurotransmitter transport (choline)	vitamin metabolism	transport	Transmembrane transport
torsin family 3 member A	424426	E1BTE7	8.48296	endoplasmic reticulum	cell	Ubiquitous, lymph node>others (little expression in the liver)	1	TOR3A	Nucleotide metabolism	liver metabolism		ATP binding, ATPase activity
adenosine deaminase	419194	Q5ZKP6	4.78799	lysosome	cell	Duodenum (no expression in the liver)	0	ADA	Nucleotide metabolism	protein metabolism	protein synthesis metabolism	Catalyzes the hydrolytic deamination of adenosine and 2-deoxyadenosine. Plays an important role in purine metabolism and in adenosine homeostasis. Nucleotide metabolism
ribonucleotide reductase regulatory subunit M2 [ Gallus gallus (chicken) ]	421936	E1BXP4	2.25956	cytosol	cell	Bone marrow>lymph node (very little expression in the liver)	0	RRM2	Nucleotide metabolism	liver metabolism	liver cell met	This protein is involved in the pathway DNA replication, which is part of Genetic information processing.
F-box protein 8	422565	Q5ZI32	1.78145	absence of signal peptide	cell	Ubiquitous, placenta> thyroid>liver, etc.	0	FBXO8	Nucleotide metabolism	liver metabolism	liver cell met	May promote guanine-nucleotide exchange on an ARF. Promotes the activation of ARF through replacement of GDP with GTP (Potential)
cytidine/uridine monophosphate kinase 1	429100	Q5ZKE7	1.54486	nucleus	cell	Ubiquitous	0	CMPK1	Nucleotide metabolism	liver metabolism	liver cell met	Catalyzes the phosphorylation of pyrimidine nucleoside monophosphates at the expense of ATP. Plays an important role in de novo pyrimidine nucleotide biosynthesis. Has preference for UMP and CMP as phosphate acceptors. Also displays broad nucleoside diphosphate kinase activity. Pyrimidine biosynthesis
dCMP deaminase	422556	Q5ZJM4	1.50396	cytoplasm	cell	Ubiquitous, thyroid>others	0	DCTD	Nucleotide metabolism	protein metabolism		Supplies the nucleotide substrate for thymidylate synthetase. Nucleotide biosynthesis
guanine monophosphate synthase	425028	Q5ZI61	1.32751	absence of signal peptide	cell	Testis >>others (very little expression in the liver)	0	GMPS	Nucleotide metabolism	protein metabolism	protein biosynthesis	Involved in the de novo synthesis of guanine nucleotides which are not only essential for DNA and RNA synthesis, but also provide GTP, which is involved in a number of cellular processes important for cell division. GMP biosynthesis, Purine biosynthesis
THUMP domain containing 2	421310	E1BZ71	1.42977	absence of signal peptide	cell	Bone marrow, ovary, prostate>others (very little expression in the liver)	0	THUMPD2	Nucleotide metabolism	liver metabolism	liver cell met	tRNA methylation. Regulation of transcription
solute carrier family 25 member 33	419442	E1C5T1	1.54748	mitochondrion	cell	Testis, fat>brain>others	0	SLC25A33	Nucleotide metabolism (transport)	immunity	immunity	Mitochondrial transporter that imports/exports pyrimidine nucleotides into and from mitochondria. Transports preferentially uracil, thymine, and cytosine (deoxy)nucleoside di- and triphosphates by an antiport mechanism. Participates in dendritic cell endocytosis and may associate with mitochondrial oxidative phosphorylation
Nedd4 family interacting protein 2	418803	Q5F3V5	2.43055	intracellular	cell	Ubiquitous, brain>skin>small intestine (very little expression in the liver)	3	NDFIP2	Protein metabolism	liver metabolism	liver cell met	Activates HECT domain-containing E3 ubiquitin-protein ligases, including ITCH, NEDD4, NEDD4L, SMURF2, WWP1 and WWP2, and consequently modulates the stability of their targets. As a result, may control many cellular processes.
SECIS binding protein 2 like	415435	A0A1D5P3C8	1.37966	absence of signal peptide	cell	Ubiquitous, brain, lung>others (little expression in the liver)	0	SECISBP2L	Protein metabolism	liver metabolism	liver cell met	Binds SECIS (Sec insertion sequence) elements present on selenocysteine (Sec) protein mRNAs, but does not promote Sec incorporation into selenoproteins. Selenocysteine incorporation
desumoylating isopeptidase 1	770448	E1BV65	1.36677	nucleus	cell	Testis>others (little expression in the liver)	0	DESI1	Protein metabolism	protein metabolism	protein biosynthesis	Protease which deconjugates SUMO1, SUMO2 and SUMO3 from some substrate proteins. Nuclear transport, transcriptional regulation, apoptosis, and protein stability
A-kinase anchor protein 17B-like	422372	E1BX28	1.36544	absence of signal peptide	cell	no human homolog	0	LOC422372	Protein metabolism	liver metabolism	liver cell met	Regulation of RNA splicing
diphthamide biosynthesis 5	424463	F1P418	1.3344	cytosol	cell	Ovary, thyroid>others (little expression in the liver)	0	DPH5	Protein metabolism	liver metabolism	liver cell met	Peptidyl-diphthamide biosynthesis
ubiquitin like with PHD and ring finger domains 2	431601	F1NS44	2.17416	nucleus	cell	Ubiquitous, lymph node, bone marrow (very little expression in the liver)	0	UHRF2	Protein metabolism	protein metabolism	protein synthesis metabolism	This protein is involved in the pathway protein ubiquitination, which is part of Protein modification.
histamine N-methyltransferase	424298	E1C378	1.96848	cytoplasm	cell	Liver=fat>endometrium=ovary; ubiquitous	0	HNMT	Protein metabolism (amino-acids)	sexual maturity	brain liver axis	Inactivates histamine by N-methylation. Plays an important role in degrading histamine and in regulating the airway response to histamine. Brain development
threonine synthase like 1	100859434	Q5ZIX9	1.37152	absence of signal peptide	cell	Liver, thyroid, kidney, ovary>others	0	THNSL1	Protein metabolism (amino-acids)	protein metabolism	protein biosynthesis	cellular amino acid metabolic process
ankyrin repeat family A member 2	426153	Q5ZIC2	1.65986	cytosol, nucleus	cell	Little (ubiquitous, thyroid>prostate>endometrium etc.)	0	ANKRA2	Protein metabolism (assembly)	protein metabolism	protein synthesis metabolism	May regulate the interaction between the 3M complex and the histone deacetylases HDAC4 and HDAC5. Regulation of protein complex assembly
KIAA1324 like	418645	A0A1D5PPQ9	8.28215	integral component of membrane	cell	Lung> fat = brain (no expression in the liver)	1	KIAA1324L	Protein metabolism (catabolism)	liver metabolism		May protect cells from cell death by inducing cytosolic vacuolization and upregulating the autophagy pathway
tripartite motif containing 24	418106	F1P4C7	3.32561	nucleus	cell	Testis>ovary (little expression in the liver)	0	TRIM24	Protein metabolism (catabolism)	liver metabolism	liver cell met	Transcriptional coactivator that interacts with numerous nuclear receptors and coactivators and modulates the transcription of target genes. Interacts with chromatin depending on histone H3 modifications, having the highest affinity for histone H3 that is both unmodified at 'Lys-4' (H3K4me0) and acetylated at 'Lys-23' (H3K23ac). Has E3 protein-ubiquitin ligase activity. Promotes ubiquitination an…
ubiquitin specific peptidase 3	415369	A0A1D5PKS0	2.68356	nucleus	cell	Ubiquitous, highest in the bone marrow (little expression in the liver)	0	USP3	Protein metabolism (catabolism)	carbohydrate	insuline metabolism	Deubiquitinating enzyme (DUB) that controls levels of cellular ubiquitin through processing of ubiquitin precursors and ubiquitinated proteins. Thiol protease that recognizes and hydrolyzes a peptide bond at the C-terminal glycine of either ubiquitin or NEDD8. Has a 10-fold preference for Arg and Lys at position P3", and exhibits a preference towards 'Lys-48'-linked Ubiquitin chains. Deubiquitina…
chromosome Z open reading frame, human C9orf3	427467	?	2.10767	absence of signal peptide	cell	Ubiquitous, skin, endometrium, heart etc. (little expression in the liver)	0	CZH9ORF3/C9orf3	Protein metabolism (catabolism)	?	?	?
ring finger protein 175	419092	F1ND46	1.9928	membrane	cell	Ubiquitous, appendix, brain>others	5	RNF175	Protein metabolism (catabolism)	liver metabolism	liver cell met	Ubiquitin ligase activity
ankyrin repeat and SOCS box containing 5	422572	E1C918	1.991	integral component of membrane	cell	Prostate, urinary bladder, salivary gland, esophagus. No expression in the liver		ASB5	Protein metabolism (catabolism)	protein metabolism	liver cell met	This protein is involved in the pathway protein ubiquitination, which is part of Protein modification
Fanconi anemia complementation group L	421202	Q3MUH5	1.96272	nucleus	cell	Ubiquitous	0	FANCL	Protein metabolism (catabolism)	sexual maturity	fertility	Ubiquitin ligase protein that mediates monoubiquitination of FANCD2 in the presence of UBE2T, a key step in the DNA damage pathway.May be required for proper primordial germ cell proliferation in the embryonic stage, whereas it is probably not needed for spermatogonial proliferation after birth.
stromal cell derived factor 2 like 1	416770	Q5ZIB0	1.94666	endoplasmic reticulum	cell	Ubiquitous (colon=thyroid etc.)	0	SDF2L1	Protein metabolism (catabolism)	liver metabolism	liver cell met	ER-associated misfolded protein catabolic process. regulation of apoptotic process.
zinc finger AN1-type containing 2A	425104	E1C3S9	1.9302	nucleus	cell	Ubiquitous, liver, bone marrow>others	0	ZFAND2A	protein metabolism (catabolism)	liver metabolism	liver cell met	?, positive regulation of proteasomal ubiquitin-dependent protein catabolic process
zyg-11 family member B, cell cycle regulator	424645	?	1.69047	absence of signal peptide	cell	Ubiquitous (brain>kidney, thyroid, liver etc.)	0	ZYG11B	Protein metabolism (catabolism)	liver metabolism	liver cell met	Probably acts as target recruitment subunit in the E3 ubiquitin ligase complex ZYG11B-CUL2-Elongin BC.Ubl conjugation pathway.Besides signaling proteolysis, ubiquitination for example can be a signal for trafficking, kinase activation and other nonproteolytic fates.
chromosome 10 C15orf40 homolog	415461	?	1.63338	cytoplasm	cell	Ubiquitous (little expression in the liver)	0	BTBD1	Protein metabolism (catabolism)	liver metabolism	brain liver axis	Probable substrate-specific adapter of an E3 ubiquitin-protein ligase complex which mediates the ubiquitination and subsequent proteasomal degradation of target proteins (PubMed:14528312). Seems to regulate expression levels and/or subnuclear distribution of TOP1, via an unknown mechanism (By similarity). May play a role in mesenchymal differentiation where it promotes myogenic differentiation an…
OTU deubiquitinase 3	426746	A0A1L1RZP2	1.61973	cytoplasm	cell	Ubiquitous, testis>prostate, kidney fat, endometrium etc. (very little expression in the liver)	0	OTUD3	Protein metabolism (catabolism)	liver metabolism	liver cell met	Deubiquitinating enzyme that hydrolyzes 'Lys-6'- and 'Lys-11'-linked polyubiquitin. Also hydrolyzes heterotypic (mixed and branched) and homotypic chains. Ubl conjugation pathway
zinc finger FYVE-type containing 28	422889	?	1.59866	cytosol, endosome	cell	Ubiquitous, small intestine, testis, kidney, brain etc. (little expression in the liver)	0	ZFYVE28	Protein metabolism (catabolism)	liver metabolism	liver cell met	Negative regulator of epidermal growth factor receptor (EGFR) signaling. Acts by promoting EGFR degradation in endosomes when not monoubiquitinated.
ubiquitin specific peptidase 40	100859211	E1BRT3	1.55185	absence of signal peptide	cell	Ubiquitous	0	USP40	Protein metabolism (catabolism)	liver metabolism		Ubl conjugation pathway
derlin 3	416934	F6RIR9, Q5ZHP9	1.48283	integral component of membrane	cell	Stomach, duodenum etc. (very little expression in the liver)	5	DERL3	Protein metabolism (catabolism)	liver metabolism	liver cell met	Functional component of endoplasmic reticulum-associated degradation (ERAD) for misfolded lumenal proteins.
tetratricopeptide repeat domain 3	418518	F1P0T0	1.45846	cytosol, nucleus	cell	Ubiquitous, brain>ovary, thyroid etc. (little expression in the liver)	0	TTC3	Protein metabolism (catabolism)	liver metabolism		E3 ubiquitin-protein ligase that mediates the ubiquitination and subsequent degradation of phosphorylated Akt (AKT1, AKT2 and AKT3) in the nucleus. Ubl conjugation pathway
anaphase promoting complex subunit 5	416842	Q5ZKK3	1.43342	nucleus	cell	Ubiquitous (little expression in the liver)	0	ANAPC5	Protein metabolism (catabolism)	sexual maturity	mitosis	Component of the anaphase promoting complex/cyclosome (APC/C), a cell cycle-regulated E3 ubiquitin ligase that controls progression through mitosis and the G1 phase of the cell cycle. Cell cycle, Cell division, Mitosis, Ubl conjugation pathway
ring finger protein 141	423039	Q5ZM74	1.43302	absence of signal peptide	cell	Ubiquitous, brain, esophagus, testis >others (very little expression in the liver)	0	RNF141	Protein metabolism (catabolism)	sexual maturity	gamete	May be involved in spermatogenesis.
UFM1 specific ligase 1	421804	F1NCY5	1.42536	endoplasmic reticulum	cell	Ubiquitous	0	UFL1	Protein metabolism (catabolism)	liver metabolism	liver cell met	E3 protein ligase that mediates ufmylation, the covalent attachment of the ubiquitin-like modifier UFM1 to substrate proteins, a post-translational modification on lysine residues of proteins that may play a crucial role in a number of cellular processes. Ubl conjugation pathway. May play a role in the unfolded protein response, mediating the ufmylation of multiple proteins in response to endopla…
microtubule associated protein 1 light chain 3 beta	427559	Q5ZLF8	1.40756	Cytoplasm	cell	Ubiquitous, bone marrow>others (little expression in the liver)	0	MAP1LC3B	Protein metabolism (catabolism)	liver metabolism	liver cell met	Ubiquitin-like modifier involved in formation of autophagosomal vacuoles (autophagosomes). Plays a role in mitophagy which contributes to regulate mitochondrial quantity and quality by eliminating the mitochondria to a basal level to fulfill cellular energy requirements and preventing excess ROS production.
HECT domain and ankyrin repeat containing E3 ubiquitin protein ligase 1	421788	E1C656	1.39082	Endoplasmic reticulum, Golgi apparatus, cytoplasm	cell	Placenta, testis>others (very little expression in the liver)	0	HACE1	Protein metabolism (catabolism)	liver metabolism	liver oxydative stress	E3 ubiquitin-protein ligase involved in Golgi membrane fusion and regulation of small GTPases. Cell cycle, Ubl conjugation pathway
membrane associated ring-CH-type finger 8	423770	E1C119	1.39017	endosome, lysosome, integral coponent of membrane	cell	Testis>>others (very little expression in the liver)	2	MARCH8	Protein metabolism (catabolism)	immunity	immunity	E3 ubiquitin-protein ligase that mediates ubiquitination of CD86 and MHC class II proteins, such as HLA-DR alpha and beta, and promotes their subsequent endocytosis and sorting to lysosomes via multivesicular bodies. Adaptive immunity, Immunity, Ubl conjugation pathway
ring finger protein 170	427296	Q96K19	1.38853	endoplasmic reticulum	cell	Ubiquitous, thyroid>others	3	RNF170	Protein metabolism (catabolism)	mineral metabolism	mineral metabolism	E3 ubiquitin-protein ligase that plays an essential role in stimulus-induced inositol 1,4,5-trisphosphate receptor type 1 (ITPR1) ubiquitination and degradation via the endoplasmic reticulum-associated degradation (ERAD) pathway. Ubl conjugation pathway
endoplasmic reticulum lectin 1	101751309	F1NCV8	1.37636	endoplasmic reticulum	cell	Ubiquitous,thyroid, prostate>others (little expression in the liver)	0	ERLEC1	Protein metabolism (catabolism)	liver metabolism	liver cell met	Probable lectin that binds selectively to improperly folded lumenal proteins. May function in endoplasmic reticulum quality control and endoplasmic reticulum-associated degradation (ERAD) of both non-glycosylated proteins and glycoproteins.
ubiquitin specific peptidase 4	415937	F1NE88	1.37564	nucleus, cytosol, plasma membrane	cell	Ubiquitous (little expression in the liver)	0	USP4	Protein metabolism (catabolism)	liver metabolism	liver cell met	Hydrolase that deubiquitinates target proteins. May also play a role in the regulation of quality control in the ER. Ubl conjugation pathway
ring finger protein 128, E3 ubiquitin protein ligase	422382	A0A1D5PQ70	1.36924	integral component of membrane	cell	Liver, duodenum, small intestine	1	RNF128	Protein metabolism (catabolism)	liver metabolism	liver cell met	E3 ubiquitin-protein ligase that catalyzes 'Lys-48'- and 'Lys-63'-linked polyubiquitin chains formation. Functions as an inhibitor of cytokine gene transcription. Ubl conjugation pathway
speckle type BTB/POZ protein like	424299	E1C377	1.34147	nucleus	cell	Ubiquitous, thyroid, spleen, bone marrow>others (little expression in the liver)	0	SPOPL	Protein metabolism (catabolism)	liver metabolism	liver cell met	Component of a cullin-RING-based BCR (BTB-CUL3-RBX1) E3 ubiquitin-protein ligase complex that mediates the ubiquitination and subsequent proteasomal degradation of target proteins, but with relatively low efficiency. Ubl conjugation pathway
anaphase promoting complex subunit 7	416838	E1C8I2	1.33314	nucleus	cell	Testis, esophagus >others (very little expression in the liver)	0	ANAPC7	Protein metabolism (catabolism)	sexual maturity	mitosis	Component of the anaphase promoting complex/cyclosome (APC/C), a cell cycle-regulated E3 ubiquitin ligase that controls progression through mitosis and the G1 phase of the cell cycle. Cell cycle, Cell division, Mitosis, Ubl conjugation pathway
lysosomal associated membrane protein 2	414800	Q90617	1.32752	plasma membrane, endosome, lysosome	cell	Ubiquitous, kidney, brain, liver etc	1	LAMP2	Protein metabolism (catabolism)	Protein metabolism	protein autophgy	Plays an important role in chaperone-mediated autophagy, a process that mediates lysosomal degradation of proteins in response to various stresses and as part of the normal turnover of proteins with a long biological half-live.
derlin 2	417498	F1P2J0	1.32387	endoplasmic reticulum	cell	Ubiquitous thyroid, testis>others (little expression in the liver)	0	DERL2	Protein metabolism (catabolism)	liver metabolism	liver cell met	Functional component of endoplasmic reticulum-associated degradation (ERAD) for misfolded lumenal proteins. May act by forming a channel that allows the retrotranslocation of misfolded proteins into the cytosol where they are ubiquitinated and degraded by the proteasome.
cullin 2	420467	Q5F385	1.31278	cytosol, cytoplasm	cell	Ubiquitous, testis>others (little expression in the liver)	0	CUL2	Protein metabolism (catabolism)	liver metabolism	liver cell met	Core component of multiple cullin-RING-based ECS (ElonginB/C-CUL2/5-SOCS-box protein) E3 ubiquitin-protein ligase complexes, which mediate the ubiquitination of target proteins. Host-virus interaction, Ubl conjugation pathway
beclin 1	420018	Q5ZKS6	1.30973	endosome, mitochondrion, endoplasmic reticulum	cell	Ubiquitous(little expression in the liver)	0	BECN1	Protein metabolism (catabolism)	liver metabolism	liver cell met	Plays a central role in autophagy (By similarity). Acts as core subunit of different PI3K complex forms that mediate formation of phosphatidylinositol 3-phosphate and are believed to play a role in multiple membrane trafficking pathways such as initiation of autophagosomes, maturation of autophagosomes and endocytosis. Antiviral defense, Autophagy, Cell cycle, Cell division
cell division cycle 27	419960	Q5ZK91	1.29787	nucleus, cytoskeleton	cell	Ubiquitous, thyroid>others	0	CDC27	Protein metabolism (catabolism)	sexual maturity	mitosis	Component of the anaphase promoting complex/cyclosome (APC/C), a cell cycle-regulated E3 ubiquitin ligase that controls progression through mitosis and the G1 phase of the cell cycle. Ubl conjugation pathway
signal peptide peptidase like 2A	415450	Q5F3M5	1.28141	integral component of membrane	cell	Ubiquitous, colon>others	9	SPPL2A	Protein metabolism (catabolism)	immunity	immunity	Intramembrane-cleaving aspartic protease (I-CLiP) that cleaves type II membrane signal peptides in the hydrophobic plane of the membrane. May play a role in the regulation of innate and adaptive immunity
ER degradation enhancing alpha-mannosidase like protein 1	416110	Q5ZK76	1.27467	endoplasmic reticulum	cell	Ubiquitous	1	EDEM1	Protein metabolism (catabolism)	liver metabolism	liver cell met	Extracts misfolded glycoproteins, but not glycoproteins undergoing productive folding, from the calnexin cycle.
78 kDa glucose-regulated protein precursor	396487	Q90593	2.97781	endoplasmic reticulum	cell	Thyroid>placenta>bone marrow (little expression in the liver)	0	HSPA5	Protein metabolism (folding)	liver metabolism	liver oxydative stress	Probably plays a role in facilitating the assembly of multimeric protein complexes inside the endoplasmic reticulum. Involved in the correct folding of proteins and degradation of misfolded proteins via its interaction with DNAJC10, probably to facilitate the release of DNAJC10 from its substrate
alpha-1,6-mannosyltransferase	417733	F1P077	2.06701	endoplasmic reticulum membrane	cell	Ubiquitous	11	ALG12	Protein metabolism (folding)	protein metabolism	protein synthesis metabolism	Adds the eighth mannose residue in an alpha-1,6 linkage onto the dolichol-PP-oligosaccharide precursor (dolichol-PP-Man7GlcNAc2) required for protein glycosylation.
RIC3 acetylcholine receptor chaperone	423059	E1C839	1.58125	endoplasmic reticulum	cell	Brain, prostate, skin, thyroid etc. (no expression in the liver)	2	RIC3	Protein metabolism (folding)	sexual maturity	brain liver axis	Promotes functional expression of homomeric alpha-7 and alpha-8 nicotinic acetylcholine receptors at the cell surface. May also promote functional expression of homomeric serotoninergic 5-HT3 receptors, and of heteromeric acetylcholine receptors (By similarity). Synaptic transmission
coiled-coil-helix-coiled-coil-helix domain containing 4	416037	E1BUJ8	1.40544	mitochondrion	cell	Ubiquitous	0	CHCHD4	Protein metabolism (folding)	protein metabolism	protein synthesis metabolism	Functions as chaperone and catalyzes the formation of disulfide bonds in substrate proteins. Protein transport, Translocation
endoplasmic reticulum protein 29	416882	P81628	1.34337	endoplasmic reticulum	cell	Ubiquitous	0	ERP29	Protein metabolism (folding)	protein metabolism	protein biosynthesis	Plays an important role in the processing of secretory proteins within the endoplasmic reticulum (ER), possibly by participating in the folding of proteins in the ER.
ribosome production factor 1 homolog	424539	F1NRK2	1.36284	nucleus	cell	Ubiquitous (little expression in the liver)	0	RPF1	Protein metabolism (mRNA processing)	liver metabolism	liver cell met	May be required for ribosome biogenesis. Ribosome biogenesis, rRNA processing
mannosidase alpha class 1B member 1	417296	A0A1D5PBZ7	1.93073	endoplasmic reticulum	cell	Ubiquitous, testis=thyroid=placenta>etc ( little expression in the liver)	1	MAN1B1	Protein metabolism (N-glycan biosynthesis)	protein metabolism	protein synthesis metabolism	Involved in glycoprotein quality control targeting of misfolded glycoproteins for degradation.It primarily trims a single alpha-1,2-linked mannose residue from Man9GlcNAc2 to produce Man8GlcNAc2, but at high enzyme concentrations, as found in the ER quality control compartment (ERQC), it further trims the carbohydrates to Man5-6GlcNAc2
thiosulfate sulfurtransferase like domain containing 1	418473	F1NSL7	1.46948	perinuclear region	cell	Ubiquitous, prostate, thyroid, kidney>others	1	TSTD1	Protein metabolism (oxidation)	liver metabolism	protein metabolism	Thiosulfate:glutathione sulfurtransferase (TST) required to produce S-sulfanylglutathione (GSS-), a central intermediate in hydrogen sulfide metabolism
aspartylglucosaminidase	422558	Q5ZJG0	1.70875	lysosome	cell	Ubiquitous, testis, thyroid, skin etc.	1	AGA	Protein metabolism (processing)	protein metabolism	protein synthesis metabolism	Cleaves the GlcNAc-Asn bond which joins oligosaccharides to the peptide of asparagine-linked glycoproteins. Protein deglysosylation and protein maturation
dual specificity phosphatase 11	423818	F1P134	1.44546	nucleus	cell	Ubiquitous, esophagus, skin, bladder etc. (little expression in the liver)	0	DUSP11/DUSP11RC1I	Protein metabolism (RNA processing)	liver metabolism	liver cell met	Possesses RNA 5'-triphosphatase and diphosphatase activities, but displays a poor protein-tyrosine phosphatase activity. RNA metabolic process
arginine and serine rich coiled-coil 1	425020	E1C9F9	1.36736	nucleus	cell	Fat, brain, thyroid>others (little expression in the liver)	0	RSRC1	Protein metabolism (RNA splicing)	liver metabolism	liver cell met	Plays a role in pre-mRNA splicing. Involved in both constitutive and alternative pre-mRNA splicing. mRNA processing
zinc finger and BTB domain containing 8 opposite strand	419663	F1NMM3	1.3576	nucleus (by homology)	cell	Ubiquitous (little expression in the liver)	0	ZBTB8OS	Protein metabolism (RNA splicing)	liver metabolism	liver cell met	Component of the tRNA-splicing ligase complex required to facilitate the enzymatic turnover of catalytic subunit RTCB. tRNA processing
aldehyde dehydrogenase 18 family member A1	423976	A0A1D5PL38	2.92949	mitochodrion	cell	Duodenum, colon, small intestine (little expression in the liver)	0	ALDH18A1	Protein metabolism (synthesis)	protein metabolism	protein biosynthesis	Amino-acid biosynthesis, Proline biosynthesis. Bifunctional enzyme that converts glutamate to glutamate 5-semialdehyde, an intermediate in the biosynthesis of proline, ornithine and arginine
asparagine synthetase (glutamine-hydrolyzing)	420574	Q5ZJU3	2.92027	cytosol	cell	Brain>testis (very little expression in the liver)	0	ASNS	Protein metabolism (synthesis)	protein metabolism	protein biosynthesis	ATP + L-aspartate + L-glutamine + H2O = AMP + diphosphate + L-asparagine + L-glutamate. Amino-acid biosynthesis, Asparagine biosynthesis
pyrroline-5-carboxylate reductase 2	769203	Q90889	2.71248	nucleus	cell	Ubiquitous (little expression in the liver)	0	PYCR1	Protein metabolism (synthesis)	protein metabolism	protein synthesis metabolism	Housekeeping enzyme that catalyzes the last step in proline biosynthesis. In some cell types, such as erythrocytes, its primary function may be the generation of NADP+. Can utilize both NAD and NADP. Has higher affinity for NADP, but higher catalytic efficiency with NADH
isoleucyl-tRNA synthetase	415957	E1BQH2	2.4705	cytoplasm	cell	Ubiquitous, thyroid (very little expression in the liver)	0	IARS	Protein metabolism (synthesis)	bone remodelling	bone remodelling	Protein biosynthesis, osteoblast differentiation (https://www.ncbi.nlm.nih.gov/pubmed/16210410)
RNA binding motif (RNP1, RRM) protein 3	425789	Q5ZLU8	1.68973	nucleus	cell	Ubiquitous (little expression in the liver)	0	RBM3	protein metabolism (synthesis)	liver metabolism	liver cell met	Cold-inducible mRNA binding protein that enhances global protein synthesis at both physiological and mild hypothermic temperatures.
SRY-box 7	771337	A0A1D5PVF7	4.56149	nucleus	cell	Placenta (little expression in the liver)	0	SOX7	Protein metabolism (transcription)	blood homeostasis	blood homeostasis	Transcription, Transcription regulation
polycomb group ring finger 3	427287	F1NLA3	3.6289	nucleus	cell	Ubiquitous, skin, endometrium>others (little expression in the liver)	0	PCGF3	Protein metabolism (transcription)	liver metabolism	liver cell met	Component of a Polycomb group (PcG) multiprotein PRC1-like complex, a complex class required to maintain the transcriptionally repressive state of many genes, including Hox genes, throughout development. PcG PRC1 complex acts via chromatin remodeling and modification of histones
polycomblike 2	395174	A0A1D5PUR2	2.98178	nucleus	cell	Testis>lymph node>bone marrow (very little expression in the liver)	0	MTF2	Protein metabolism (transcription)	liver metabolism	liver cell met	DNA damage, Transcription, Transcription regulation
T-box 22	373895	Q8AYE5	2.06766	nucleus	cell	Exclusively in testis and thyroid	0	TBX22	Protein metabolism (transcription)	liver metabolism	liver cell met	Transcription, transcription regulation
ELL associated factor 2	424243	Q5ZHP7, F1NEH5	1.83829	nucleus	cell	Lymph node>kidney>prostate etc. (very little expression in the liver)	0	EAF2	Protein metabolism (transcription)	liver metabolism	liver cell met	Acts as a transcriptional transactivator of TCEA1 elongation activity. Apoptosis, Transcription, Transcription regulation
Sec61 translocon alpha 1 subunit	416023	F1NBN1	1.79938	integral component of membrane	cell	Ubiquitous (placenta, prostate, thyroid>liver, fat etc.)	10	SEC61A1	Protein metabolism (transcription)	protein metabolism	protein synthesis metabolism	Plays a crucial role in the insertion of secretory and membrane polypeptides into the ER. Required for assembly of membrane and secretory proteins. Protein transport
nuclear receptor coactivator 7	421717	Q5ZMS4	1.63207	nucleus	cell	Ubiquitous, kidney, bladder, fat etc. (little expression in the liver)	0	NCOA7	Protein metabolism (transcription)	liver metabolism	liver cell met	Enhances the transcriptional activities of several nuclear receptors. Transcription, Transcription regulation
RAN binding protein 17	769940	?	1.61674	nucleus	cell	Testis >>lung, thyroid, etc. (very little expression in the liver)	0	RANBP17	Protein metabolism (transcription)	protein metabolism	protein synthesis metabolism	May function as a nuclear transport receptor. mRNA transport, Protein transport, Translocation, Transport
THAP domain containing 5	417784	Q5ZHN5	1.53622	nucleus	cell	Ubiquitous, thyroid, testis>others	0	THAP5	Protein metabolism (transcription)	liver metabolism	liver cell met	Has sequence-specific DNA-binding activity and can function as transcriptional repressor. Cell cycle, Transcription, Transcription regulation
PHD finger protein 20 like 1	420323	A0A1D5P8S4	1.52301	nucleus	cell	Ubiquitous, thyroid>testis, ovary etc.	0	PHF20L1	Protein metabolism (transcription)	liver metabolism	liver cell met	Regulation of transcription, DNA-templated
PHD finger protein 6	422235	V9GVP7	1.5018	absence of signal peptide	cell	Ovary, lymph node >others (very little expression in the liver)	0	PHF6	Protein metabolism (transcription)	liver metabolism	liver cell met	Transcriptional regulator that associates with ribosomal RNA promoters and suppresses ribosomal RNA (rRNA) transcription. Transcription, Transcription regulation
BTB domain and CNC homolog 2	421809	E1BZR5	1.46978	cytosol, nucleus	cell	Lymph node>ovary, spleen etc. (little expression in the liver)	0	BACH2	Protein metabolism (transcription)	liver metabolism	liver cell met	Transcription, Transcription regulation
folliculin interacting protein 2	422417	F1NVA7	1.46335	cytoplasm	cell	Ubiquitous, liver, lung, fat, kidney, ovary etc.	0	FNIP2	Protein metabolism (transcription)	liver metabolism	liver cell met	Acts as a co-chaperone of HSP90AA1. May be involved in energy and/or nutrient sensing through the AMPK and mTOR signaling pathways. DNA damage
CWC22 spliceosome associated protein homolog	424123	F1NI57	1.44407	nucleus, cytosol	cell	Ubiquitous, lymph node, thyroid, ovary, fat, endometrium >others (little expression in the liver)	0	CWC22	Protein metabolism (transcription)	liver metabolism	liver cell met	Required for pre-mRNA splicing and for exon-junction complex. mRNA processing, mRNA splicing
small nuclear RNA activating complex polypeptide 5	415550	Q5ZI06	1.40128	nucleus	cell	Ubiquitous, brain >others	0	SNAPC5	Protein metabolism (transcription)	liver metabolism	liver cell met	Transcription, Transcription regulation
cold shock domain containing E1	419886	E1BQF9	1.39104	cytosol, Golgi apparatus, plasma membrane	cell	Ubiquitous, fat>others (little expression in the liver)	0	CSDE1	Protein metabolism (transcription)	liver metabolism	liver cell met	RNA-binding protein. May be involved in translationally coupled mRNA turnover. Regulation of transcription
histone deacetylase 3	395506	P56520	1.32626	nucleus	cell	Ubiquitous (little expression in the liver)	0	HDAC3	Protein metabolism (transcription)	liver metabolism	liver cell met	Transcription, Transcription regulation
eukaryotic translation elongation factor 1 delta	769368	A0A1D5PPL7	1.30966	nucleus	cell	Ovary>others (little expression in the liver)	0	EEF1D	Protein metabolism (transcription)	protein metabolism	protein biosynthesis	Protein biosynthesis, Transcription, Transcription regulation
cAMP responsive element binding protein like 2	426496	A0A1D5PXQ8	1.293	?	cell	Ubiquitous	0	CREBL2	Protein metabolism (transcription)	liver metabolism	liver cell met	Probable regulator of CREB1 transcriptional activity which is involved in adipose cells differentiation. May also play a regulatory role in the cell cycle. Differentiation, Transcription, Transcription regulation
survival of motor neuron	374025	Q98SU9	1.24245	nucleus	cell	Ubiquitous	0	SMN/SMN1	Protein metabolism (transcription)	sexual maturity	brain liver axis	The SMN complex plays a catalyst role in the assembly of small nuclear ribonucleoproteins (snRNPs), the building blocks of the spliceosome. mRNA processing, mRNA splicing, Neurogenesis
heterogeneous nuclear ribonucleoprotein A3	100859627	Q5ZLB3	1.23639	nucleus	cell	Ubiquitous, thyroid, lymph node, endometirum >others	0	HNRNPA3	Protein metabolism (transcription)	liver metabolism	liver cell met	Plays a role in cytoplasmic trafficking of RNA. Binds to the cis-acting response element, A2RE. May be involved in pre-mRNA splicing.
YTH domain containing 2	415602	F1NS70	1.22927	cytoplasm	cell	Ubiquitous	0	YTHDC2	Protein metabolism (transcription)	liver metabolism	liver cell met	Specifically recognizes and binds N6-methyladenosine (m6A)-containing RNAs affecting the translation efficiency and mRNA abundance of its targets. RNA processing
activating transcription factor 4	395693	Q9W610	1.49446	nucleus	cell	Ubiquitous, bone marrow > others	0	ATF4	Protein metabolism (transcription)/biological rhythms	sexual maturity	biological rhythm	Transcriptional activator. Binds the cAMP response element (CRE) (consensus: 5'-GTGACGT[AC][AG]-3'), a sequence present in many viral and cellular promoters. Cooperates with FOXO1 in osteoblasts to regulate glucose homeostasis through suppression of beta-cell production and decrease in insulin production. Biological rhythms, Transcription, Transcription regulation
ring finger protein 4	422886	F1ND52	1.25913	nucleus	cell	Ubiquitous (very little expression in the liver)	0	RNF4	Protein metabolism (transcription, catabolism)	liver metabolism	liver cell met	Transcription, Transcription regulation, Ubl conjugation pathway
eukaryotic translation initiation factor 2A	425042	Q5ZKC1	1.9364	cytosol	cell	Ubiquitous	0	EIF2A	protein metabolism (translation)	protein metabolism	protein synthesis metabolism	Protein biosynthesis, Translation regulation
threonyl-tRNA synthetase	427427	Q5ZLW1	1.69127	cytoplasm	cell	Ubiquitous	0	TARS	Protein metabolism (translation)	protein metabolism	protein synthesis metabolism	ATP + L-threonine + tRNA(Thr) = AMP + diphosphate + L-threonyl-tRNA(Thr). Protein biosynthesis
CCR4-NOT transcription complex subunit 6	416293	A0A1D5P1T8	1.57261	nucleus, cytoplasm	cell	Ubiquitous, testis, placenta, lung, lymph node, etc. (very little expression in the liver)	0	CNOT6	Protein metabolism (translation)	liver metabolism	liver cell met	Catalytic component of the CCR4-NOT complex which is one of the major cellular mRNA deadenylases and is linked to various cellular processes including bulk mRNA degradation, miRNA-mediated repression, translational repression during translational initiation and general transcription regulation. RNA-mediated gene silencing, Transcription, Transcription regulation, Translation regulation
ribonuclease/angiogenin inhibitor 1	423111	Q5ZIY8	1.53858	cytosol, nucleus	cell	Ubiquitous, fat, lung, skin etc. (little expression in the liver)	0	RNH1	Protein metabolism (translation)	blood homeostasis	blood homeostasis	Ribonuclease inhibitor which inhibits RNASE1, RNASE2 and ANG. May play a role in redox homeostasis. Regulation of angiogenesis
La ribonucleoprotein domain family member 4B	420457	F1P1X0	1.49363	intracellular	cell	Ubiquitous (little expression in the liver)	0	LARP4B	Protein metabolism (translation)	liver metabolism	liver cell met	Translation regulation
eukaryotic translation initiation factor 3 subunit M	421602	Q5ZJ64	1.45072	cytoplasm	cell	Ubiquitous, ovary> others (little expression in the liver)	0	EIF3M	Protein metabolism (translation)	protein metabolism	protein synthesis metabolism	Component of the eukaryotic translation initiation factor 3 (eIF-3) complex, which is involved in protein synthesis of a specialized repertoire of mRNAs and, together with other initiation factors, stimulates binding of mRNA and methionyl-tRNAi to the 40S ribosome. Protein biosynthesis
eukaryotic translation initiation factor 3 subunit H	420288	Q5ZLE6	1.44836	cytoplasm	cell	Ubiquitous, ovary> others (little expression in the liver)	0	EIF3H	Protein metabolism (translation)	protein metabolism	protein synthesis metabolism	Component of the eukaryotic translation initiation factor 3 (eIF-3) complex, which is required for several steps in the initiation of protein synthesis. Protein biosynthesis
ribosomal protein S11	419049	Q98TH5	1.42451	endoplasmic reticulum	cell	Ovary>others (little expression in the liver)	0	RPS11	Protein metabolism (translation)	liver metabolism	liver cell met	Translation
glycyl-tRNA synthetase	428403	Q5ZHR4	1.3745	cytosol, mitochondrion, exosome (secreted?)	cell	Ubiquitous	0	GARS	Protein metabolism (translation)	protein metabolism	protein biosynthesis	Catalyzes the ligation of glycine to the 3'-end of its cognate tRNA. Protein biosynthesis
eukaryotic translation elongation factor 1 alpha 2	419244	F1N9H4	1.35765	intracellular	cell	Heart, brain (no expression in the liver)	0	EEF1A2	Protein metabolism (translation)	protein metabolism	protein biosynthesis	This protein promotes the GTP-dependent binding of aminoacyl-tRNA to the A-site of ribosomes during protein biosynthesis. Protein biosynthesis
zinc finger CCCH-type containing 15	423992	Q3TIV5	1.34593	nucleus, cytoplasm	cell	Ubiquitous, bone marrow>others (very little expression in the liver)	0	ZC3H15	Protein metabolism (translation)	liver metabolism	liver cell met	Protects DRG1 from proteolytic degradation.
homocysteine inducible ER protein with ubiquitin like domain 1	415644	F1P0U4	1.88846	endoplasmic reticulum	cell	Ubiquitous, thyroid>prostate (little expression in the liver)	1	HERPUD1	Protein metabolism (translation, folding)	liver metabolism	liver cell met	Component of the endoplasmic reticulum quality control (ERQC) system also called ER-associated degradation (ERAD) involved in ubiquitin-dependent degradation of misfolded endoplasmic reticulum proteins. Unfolded protein response
heat shock protein 90 beta family member 1	374163	P08110	1.9801	endoplasmic reticulum	cell	Ubiquitous (thyroid>others)	0	HSP90B1	Protein metabolism (transport and processing)	protein metabolism	protein synthesis metabolism	Molecular chaperone that functions in the processing and transport of secreted proteins. Has ATPase activity
TBC1 domain family member 1	426162	A0A1D5PMY9	2.82806	nucleus	cell	Endometrium, kidney>testis, thyroid (little expression in the liver)	0	TBC1D1	Protein metabolism (transport)	liver metabolism	liver cell met	May act as a GTPase-activating protein for Rab family protein(s). May play a role in the cell cycle and differentiation of various tissues.
tandem C2 domains, nuclear	423412	A0A1D5NW06	2.37864	nucleus	cell	Ubiquitous, bladder etc. (very little expression in the liver)	0	TC2N	Protein metabolism (transport)	?	?	?
melanoma inhibitory activity 2	423339	E1C1N7	2.35155	integral component of membrane	cell	Ubiquitous (liver= kidney=duodenum=small intestine etc.)	1	MIA2	Protein metabolism (transport)	?	?	?
stonin 2	423390	E1C840	2.34315	intracellular	cell	Ubiquitous, brain>kidney>spleen (very little expression in the liver	0	STON2	Protein metabolism (transport)	sexual maturity	brain liver axis	Adapter protein involved in endocytic machinery. Involved in the synaptic vesicle recycling. May facilitate clathrin-coated vesicle uncoating. Endocytosis
KIAA0368	427336	F1NCU5	1.9753	nucleus	cell	Ubiquitous (little expression in the liver)	0	KIAA0368/ECPAS	Protein metabolism (transport)	?	?	Proteasome assembly
secretory carrier membrane protein 1	416368	E1BVC8	1.78424	membrane	cell	Ubiquitous, brain>prostate, thyroid etc.(little expression in the liver)	4	SCAMP1	Protein metabolism (transport)	protein metabolism	protein synthesis metabolism	Functions in post-Golgi recycling pathways. Acts as a recycling carrier to the cell surface. Protein transport, Transport
lectin, mannose binding 1	426849	Q5F3E6	1.77421	cytoplasm, integral component of membrane	cell	Ubiquitous (liver, thyroid >prostate, kidney etc.)	1	LMAN1	Protein metabolism (transport)	protein metabolism	protein synthesis metabolism	Mannose-specific lectin. May recognize sugar residues of glycoproteins, glycolipids, or glycosylphosphatidyl inositol anchors and may be involved in the sorting or recycling of proteins, lipids, or both. ER-Golgi transport, Protein transport, Transport
adaptor related protein complex 1 sigma 3 subunit	424807	E1BWN8	1.77005	membrane	cell	Thyroid>placenta, stomach etc. (very little expression in the liver)	0	AP1S3	Protein metabolism (transport)	protein metabolism	protein synthesis metabolism	Subunit of clathrin-associated adaptor protein complex 1 that plays a role in protein sorting in the late-Golgi/trans-Golgi network (TGN) and/or endosomes. Protein transport, Transport
ADP ribosylation factor GTPase activating protein 3	418224	Q5F391	1.745	cytosol	cell	Testis>thyroid>prostate etc. (little expression in the liver)	0	ARFGAP3	Protein metabolism (transport)	protein metabolism	protein synthesis metabolism	GTPase-activating protein (GAP) for ADP ribosylation factor 1 (ARF1). Hydrolysis of ARF1-bound GTP may lead to dissociation of coatomer from Golgi-derived membranes to allow fusion with target membranes. ER-Golgi transport, Protein transport, Transport
programmed cell death 6 interacting protein	420725	Q5ZJ70	1.6977	extracellular region/intracellular	cell	Ubiquitous (little expression in the liver)	0	PDCD6IP	Protein metabolism (transport)	protein metabolism	protein synthesis metabolism	Multifunctional protein involved in endocytosis, multivesicular body biogenesis, membrane repair, cytokinesis, apoptosis and maintenance of tight junction integrity. Apoptosis, Cell cycle, Cell division, Host-virus interaction, Protein transport, Transport
clathrin light chain A	427284	Q5ZHR7	1.60553	cytoskeleton, cytoplasmic vesicles	cell	Ubiquitous (colon, kidney, placenta etc.)	0	CLTA	Protein metabolism (transport)	sexual maturity	mitosis	Clathrin is the major protein of the polyhedral coat of coated pits and vesicles. Cell cycle, Cell division, Mitosis
translocation associated membrane protein 1	378918	Q8AXQ0	1.59957	integral component of membrane	cell	Ubiquitous (thyroid, lung, placenta etc.)	8	TRAM1	Protein metabolism (transport)	protein metabolism	protein synthesis metabolism	Protein transport, Translocation
ADP ribosylation factor guanine nucleotide exchange factor 2	419211	E1BVQ3	1.58557	Golgi apparatus	cell	Ubiquitous, thyroid>kidney, colon etc. (little expression in the liver)	0	ARFGEF2	Protein metabolism (transport)	protein metabolism	protein synthesis metabolism	Protein transport, Transport
translocase of outer mitochondrial membrane 20	426309	A0A1D5PKT3	1.5845	mitochondrion	cell	Ubiquitous, thyroid, brain>ovary, kidney, etc. (little expression in the liver)	1	TOMM20	Protein metabolism (transport)	protein metabolism	protein synthesis metabolism	Central component of the receptor complex responsible for the recognition and translocation of cytosolically synthesized mitochondrial preproteins. Protein transport, Transport
visinin like 1	396189	P62764	1.5599	cytosol	cell	Almost exclusively in the brain	0	VSNL1	Protein metabolism (transport)	liver metabolism	liver cell met	Regulates (in vitro) the inhibition of rhodopsin phosphorylation in a calcium-dependent manner. Positive regulation of exocytosis
Yip1 domain family member 5	416344	E1C6B9	1.54261	membrane	cell	Ubiquitous	4	YIPF5	Protein metabolism (transport)	liver metabolism	liver cell met	Plays a role in transport between endoplasmic reticulum and Golgi.
ankyrin repeat domain 28	420640	E1C2Z8	1.52926	nucleus	cell	Ubiquitous, bone marrow >testis, thyroid etc.	0	ANKRD28	Protein metabolism (transport)	protein metabolism	protein synthesis metabolism	Putative regulatory subunit of protein phosphatase 6 (PP6) that may be involved in the recognition of phosphoprotein substrates.
lysosomal protein transmembrane 4 alpha	421959	Q5ZML7	1.52038	endomembrane	cell	Ubiquitous, endometrium, testis etc.	4	LAPTM4A	Protein metabolism (transport)	liver metabolism	liver cell met	May function in the transport of nucleosides and/or nucleoside derivatives between the cytosol and the lumen of an intracellular membrane-bound compartment. Transport
secretion associated Ras related GTPase 1B	416314	Q5ZKG0	1.51989	endoplasmic reticulum, Golgi apparatus	cell	Ubiquitous, liver, small intestine, duodenum etc.	0	SAR1B	Protein metabolism (transport)	liver metabolism	liver cell met	Involved in transport from the endoplasmic reticulum to the Golgi apparatus.
clathrin interactor 1	416240	Q5ZM53/F1NPP8	1.51711	nucleus, golgi apparatus	cell	Ubiquitous	0	CLINT1	Protein metabolism (transport)	liver metabolism	liver cell met	vesicle-mediated transport
signal recognition particle 14	423284	Q5ZIE3	1.50403	nucleus	cell	Ubiquitous	0	SRP14	Protein metabolism (transport)	liver metabolism	liver cell met	Signal-recognition-particle assembly has a crucial role in targeting secretory proteins to the rough endoplasmic reticulum membrane.
adaptor related protein complex 3 mu 2 subunit	426790	A0A1D5NUM5	1.4993	cytoplasm	cell	Brain, testis >others (little expression in the liver)	0	AP3M2	Protein metabolism (transport)	sexual maturity	brain liver axis	Part of the AP-3 complex, an adaptor-related complex which is not clathrin-associated. The complex is associated with the Golgi region as well as more peripheral structures. It facilitates the budding of vesicles from the Golgi membrane and may be directly involved in trafficking to lysosomes. In concert with the BLOC-1 complex, AP-3 is required to target cargos into vesicles assembled at cell bo…
transmembrane p24 trafficking protein 2	416821	Q5ZKB0	1.49806	membrane	cell	Ubiquitous, thyroid, liver, prostate etc.	2	TMED2	Protein metabolism (transport)	liver metabolism	liver cell met	Involved in vesicular protein trafficking. Mainly functions in the early secretory pathway but also in post-Golgi membranes.
adaptor related protein complex 1 associated regulatory protein	422693	R4GGA6	1.48903	cytosol, endosome, Golgi apparatus	cell	Ubiquitous, kidney>small intestine>others	0	AP1AR	Protein metabolism (transport)	protein metabolism	protein synthesis metabolism	Protein transport, Transport
rabaptin, RAB GTPase binding effector protein 1	395930	O42351	1.47962	endosome	cell	Ubiquitous, brain > others	0	RABEP1	Protein metabolism (transport)	protein metabolism	protein synthesis metabolism	Endocytosis, Protein transport
hook microtubule tethering protein 1	424675	Q5ZJ27	1.46645	cytoskeleton, cytoplasm	cell	Testis, liver, thyroid, kidney etc.	0	HOOK1	Protein metabolism (transport)	protein metabolism	protein synthesis metabolism	Protein transport, Transport
sorting nexin 4	424260	E1BQF6	1.43808	cytoskeleton, plasma membrane, endosome	cell	Ubiquitous, kidney, thyroid >others	0	SNX4	Protein metabolism (transport)	protein metabolism	protein synthesis metabolism	May be involved in several stages of intracellular trafficking. Plays a role in recycling endocytosed transferrin receptor and prevent its degradation. Protein transport, Transport, Endocytosis
B-cell receptor associated protein 29	417702	E1C310	1.42439	endoplasmic reticulum	cell	Testis, thyroid>fat, brain etc. (little expression in the liver)	3	BCAP29	Protein metabolism (transport)	bone remodelling	bone remodelling	May play a role in anterograde transport of membrane proteins from the endoplasmic reticulum to the Golgi. Apoptosis, ER-Golgi transport, Protein transport, Transport. Osteoblast differentiation (DOI: 10.1634/stemcells.2004-0372 )
exocyst complex component 5	423549	Q5F3N2	1.37159	plasma membrane	cell	Ubiquitous, testis >others (very little expression in the liver)	0	EXOC5	Protein metabolism (transport)	liver metabolism	liver cell met	Exocytosis
inner mitochondrial membrane peptidase subunit 2	417780	?	1.37061	mitochodrion	cell	Ubiquitous, kidney, fat, prostate, thyroid (little expression in the liver)	0	IMMP2L	Protein metabolism (transport)	sexual maturity	gamete	Catalyzes the removal of transit peptides required for the targeting of proteins from the mitochondrial matrix, across the inner membrane, into the inter-membrane space. Ovarian follicle development
SEC22 homolog C, vesicle trafficking protein	420387	A0A1D5PMC2	1.36542	membrane	cell	Ubiquitous, prostate>others (little expression in the liver)	3	SEC22C	Protein metabolism (transport)	protein metabolism	protein biosynthesis	May be involved in vesicle transport between the ER and the Golgi complex. ER-Golgi transport, Protein transport, Transport
sorting nexin 5	416718	Q5ZHT2	1.36477	intracellular	cell	Ubiquitous, thyroid, kidney>others (little expression in the liver)	0	SNX5	Protein metabolism (transport)	protein metabolism	protein biosynthesis	Involved in several stages of intracellular trafficking. Interacts with membranes containing phosphatidylinositol 3-phosphate (PtdIns(3P)) or phosphatidylinositol 3,4-bisphosphate (PtdIns(3,4)P2). Lipid binding. Endocytosis, Protein transport, Transport
ectopic P-granules autophagy protein 5 homolog	416379	A0A1D5PUX8	1.3629	intracellular	cell	Ubiquitous, bone marrow, thyroid>others (very little expression in the liver)	0	EPG5	Protein metabolism (transport)	liver metabolism	liver cell met	Involved in autophagy. May play a role in a late step of autophagy, such as clearance of autophagosomal cargo. Endocytic recycling
SEC16 homolog A, endoplasmic reticulum export factor	417136	F1NZ85	1.36192	Golgi apparatus	cell	Ubiquitous (little expression in the liver)	0	SEC16A	Protein metabolism (transport)	protein metabolism	protein biosynthesis	Protein transport- ER-Golgi transport
coatomer protein complex subunit beta 1	423063	Q5ZIA5	1.35904	Golgi apparatus	cell	Ubiquitous, thyroid>others (little expression in the liver)	0	COPB1	Protein metabolism (transport)	protein metabolism	protein biosynthesis	The coatomer is a cytosolic protein complex that binds to dilysine motifs and reversibly associates with Golgi non-clathrin-coated vesicles, which further mediate biosynthetic protein transport from the ER, via the Golgi up to the trans Golgi network. Protein transport- ER-Golgi transport
ribosome binding protein 1	396414	F1P0K1	1.35752	endoplasmic reticulum (secreted ?)	cell	Thyroid, placenta, pancreas, colon	1	RRBP1	Protein metabolism (transport)	protein metabolism	protein biosynthesis	Acts as a ribosome receptor and mediates interaction between the ribosome and the endoplasmic reticulum membrane. Protein transport, Translocation, Transport. Osteoblast differenciation (DOI: 10.1634/stemcells.2004-0372)
surfeit 4	374273	Q800K9	1.35684	endoplasmic reticulum, Golgi apparatus	cell	Ubiquitous	6	SURF4	Protein metabolism (transport)	liver metabolism	liver cell met	May play a role in the maintenance of the architecture of the endoplasmic reticulum-Golgi intermediate compartment and of the Golgi.
coatomer protein complex subunit epsilon	420117	Q5ZIK9	1.33735	Golgi apparatus	cell	Ubiquitous,testis, bone marrow>others (little expression in the liver)	0	COPE	Protein metabolism (transport)	protein metabolism	protein biosynthesis	The coatomer is a cytosolic protein complex that binds to dilysine motifs and reversibly associates with Golgi non-clathrin-coated vesicles, which further mediate biosynthetic protein transport from the ER, via the Golgi up to the trans Golgi network. ER-Golgi transport, Protein transport, Transport
adaptor related protein complex 3 sigma 1 subunit	427389	Q5ZJE2	1.3302	membrane	cell	Ubiquitous, bone marrow, small intestin >others (little expression in the liver)	0	AP3S1	Protein metabolism (transport)	protein metabolism	protein biosynthesis	Part of the AP-3 complex, an adaptor-related complex which is not clathrin-associated. The complex is associated with the Golgi region as well as more peripheral structures. It facilitates the budding of vesicles from the Golgi membrane and may be directly involved in trafficking to lysosomes. Protein transport
nuclear transport factor 2 like export factor 2	422346	Q5ZLH0	1.32755	nucleus, cytoplasm	cell	Testis >>others (very little expression in the liver)	0	NXT2	Protein metabolism (transport)	protein metabolism	protein biosynthesis	mRNA transport, Protein transport, Transport
multiple coagulation factor deficiency 2	421413	Q5ZJB5	1.32483	endoplasmic reticulum, golgi apparatus	cell	Thyroid>>others (little expression in the liver)	0	MCFD2	Protein metabolism (transport)	protein metabolism	protein biosynthesis	ER-Golgi transport, Protein transport, Transport
EH domain binding protein 1	421282	A0A1D5PJW3	1.30397	?	cell	Ubiquitousn ovary, fat, liver, testis, etc.	0	EHBP1	Protein metabolism (transport)	protein metabolism	protein biosynthesis	May play a role in actin reorganization. Links clathrin-mediated endocytosis to the actin cytoskeleton. May act as Rab effector protein and play a role in vesicle trafficking. Endocytosis, Protein transport, Transport
signal peptidase complex subunit 3	396234	P28687	1.29841	endoplasmic reticulum	cell	Ubiquitous, thyroid>others	1	SPCS3	Protein metabolism (transport)	protein metabolism	protein biosynthesis	Component of the microsomal signal peptidase complex which removes signal peptides and other N-terminal peptides from nascent proteins as they are translocated into the lumen of the endoplasmic reticulum. Signal peptide processing (protein maturation)
ADP ribosylation factor 1	420398	Q5ZMA0	1.29725	intracellular	cell	Ubiquitous (little expression in the liver)	0	ARF1	Protein metabolism (transport)	protein metabolism	protein biosynthesis	Involved in protein trafficking among different compartments. Modulates vesicle budding and uncoating within the Golgi complex. ER-Golgi transport, Protein transport, Transport
epsin 2	416524	A0A1D5P094/Q5ZMF7	1.28955	endosome	cell	Brain, skin >others (very little expression in the liver)	0	EPN2	Protein metabolism (transport)	liver metabolism	liver cell met	Plays a role in the formation of clathrin-coated invaginations and endocytosis.
zinc finger DHHC-type containing 6	423897	F1NN38	1.28221	endoplasmic reticulum	cell	Ubiquitous, duodenum, small intestine>others (very little expression in the liver)	4	ZDHHC6	Protein metabolism (transport)	liver metabolism	liver cell met	Endoplasmic reticulum palmitoyl acyltransferase that mediates palmitoylation of proteins such as AMFR, CALX, ITPR1 and TFRC. Transferase
signal recognition particle 72	422626	Q5ZKZ5	1.27795	cytoplasm	cell	Ubiquitous	0	SRP72	Protein metabolism (transport)	liver metabolism	liver cell met	Signal-recognition-particle assembly has a crucial role in targeting secretory proteins to the rough endoplasmic reticulum membrane.
ATP binding cassette subfamily B member 5	420606	F1NTA4	1.25631	integral component of membrane	cell	Fat, gall and urinary bladders, testis, colon, endometrium (no expression in the liver)	11	ABCB5	Protein metabolism (transport)	Anatomical structure development	transport	Specifically present in limbal stem cells, where it plays a key role in corneal development and repair. Differentiation/transport
derlin 1	420350	Q5ZMF9	1.51845	endoplasmic reticulum	cell	Ubiquitous	4	DERL1	Protein metabolism (transport, catabolism)	liver metabolism	liver cell met	Functional component of endoplasmic reticulum-associated degradation (ERAD) for misfolded lumenal proteins. May act by forming a channel that allows the retrotranslocation of misfolded proteins into the cytosol where they are ubiquitinated and degraded by the proteasome.
VAMP associated protein A	768928	A0A1D5PQJ6	1.4921	endoplasmic reticulum, plasma membrane	cell	Ubiquitous	1	VAPA	Protein metabolism (vesicle trafficking)	liver metabolism	liver cell met	Binds to OSBPL3, which mediates recruitment of VAPA to plasma membrane sites. The ORP3-VAPA complex stimulates RRAS signaling which in turn attenuates integrin beta-1 (ITGB1) activation at the cell surface. With OSBPL3, may regulate ER morphology. May play a role in vesicle trafficking.
uracil phosphoribosyltransferase homolog	422327	Q5ZIJ8	1.83714	nucleus	cell	Ubiquitous, thyroid, protate, kidney etc. (little expression in the liver)	0	UPRT	Reproduction	sexual maturity		Female pregnancy, lactation, response to insulin
progestin and adipoQ receptor family member VII, membrane progestin receptor alpha variant 3	425505	C6KGD4	6.32562	plasma membrane	cell	Testis, kidney, ovary, placenta (little in the liver)	7	PAQR7	Reproduction/Oogenesis	sexual maturity	reproduction/Oogenesis	Functions as a spatial regulator of RAF1 kinase by sequestrating it to the Golgi
NADPH oxidase organizer 1	416546	F1NSX5	2.2522	plasma membrane	cell	Colon (no expression in the liver)	0	NOXO1	Response to stress	lipid metabolism	lipid metabolism	Phosphatidyl inositol binding but oxido-reduction process
methionine sulfoxide reductase B3	417833	R4GI10	2.18222	endoplasmic reticulum, mitochondrion	cell	Prostate>heart>endometrium>fat etc. (very little expression in the liver)	0	MSRB3	Response to stress	liver metabolism	liver oxydative stress	Catalyzes the reduction of free and protein-bound methionine sulfoxide to methionine. Response to oxydative stress
heat shock protein family A (Hsp70) member 13	418469	F1ND59, Q5F497	2.14535	endoplasmic reticulum	cell	Ubiquitous, brain>testis (little expression in the liver)	1	HSPA13	Response to stress	liver metabolism	liver cell met	Has peptide-independent ATPase activity. Stress response
FIC domain containing	416889	F1NFA7	2.10406	endoplasmic reticulum	cell	Ubiquitous (thyroid>testis> others)	1	FICD	Response to stress	liver metabolism	liver cell met	Adenylyltransferase that mediates the addition of adenosine 5'-monophosphate (AMP) to specific residues of target proteins.
glutaredoxin	396069	P79764	2.07845	cytoplasm	cell	Ubiquitous (kidney>small intestine>placenta>duodenum, etc.)	0	GLRX	Response to stress	liver metabolism	liver oxydative stress	Has a glutathione-disulfide oxidoreductase activity in the presence of NADPH and glutathione reductase. Reduces low molecular weight disulfides and proteins. Cell redox homeostasis
catalase	423600	Q5ZL24/A0A1D5PPU9	1.98702	peroxisome	cell	Liver=fat>bone marrow, kidney	0	CAT	Response to stress	liver metabolism	liver oxydative stress	Occurs in almost all aerobically respiring organisms and serves to protect cells from the toxic effects of hydrogen peroxide. Response to oxidative stress
thioredoxin domain containing 11	416428	E1C358	1.92356	endoplasmic reticulum	cell	Ubiquitous (Fat> others)	0	TXNDC11	Response to stress	liver metabolism	liver oxydative stress	May act as a redox regulator involved in DUOX proteins folding. Cell redox-homeostasis
UV radiation resistance associated	419091	Q5ZK15	1.92047	intracellular	cell	Ubiquitous (fat > others)	0	UVRAG	Response to stress	liver metabolism	liver cell met	Versatile protein that is involved in regulation of different cellular pathways implicated in membrane trafficking. DNA damage, DNA repair. Response to stress
eukaryotic translation initiation factor 2 alpha kinase 3	422930	E1BX69	1.86601	endoplasmic reticulum	cell	Ubiquitous, Thyroid, stomahc>lymph node, colon etc.(very little expression in the liver)	0	EIF2AK3	Response to stress	liver metabolism	liver cell met	Metabolic-stress sensing protein kinase that phosphorylates the alpha subunit of eukaryotic translation initiation factor 2 (eIF-2-alpha/EIF2S1) on 'Ser-52' during the unfolded protein response (UPR) and in response to low amino acid availability. Cellular response to amino acid starvation. Stress response, Translation regulation, Unfolded protein response
N-myc downstream regulated 1	420321	A0A1D5PRE3	1.8329	plasma membrane, cytoskeleton, cytosol, nucleus	cell	Ubiquitous, prostate>kidney etc. (very little expression in the liver)	0	NDRG1	Response to stress	liver metabolism	liver cell met	Stress-responsive protein involved in hormone responses, cell growth, and differentiation.
heme oxygenase 2	416663	E1C7J0	1.64523	integral component of membrane	cell	Ubiquitous (testis,esophagus, brain > etc.)	1	HMOX2	Response to stress	liver metabolism	liver cell met	Heme oxygenase cleaves the heme ring at the alpha methene bridge to form biliverdin. Biliverdin is subsequently converted to bilirubin by biliverdin reductase. Response to stress
hydroxysteroid dehydrogenase like 2	100858057	E1C7S2	1.59758	mitochondrion, peroxisome	cell	Liver, fat >heart, kidney, ovary, etc.	0	HSDL2	Response to stress	liver metabolism	liver cell met	Has apparently no steroid dehydrogenase activity. Oxidoreductase
DnaJ heat shock protein family (Hsp40) member C3	418787	Q5ZI13, F1P053	1.57531	endoplasmic reticulum	cell	Ubiquitous (thyroid>prostate etc.)	0	DNAJC3	Response to stress	immunity	immunity	Antiviral defense, Stress response, Translation regulation, Unfolded protein response
mitogen-activated protein kinase 9	395983	P79996	1.56981	cytosol, mitochondrion, nucleus	cell	Ubiquitous, brain>>others etc. (very little expression in the liver)	0	MAPK9	Response to stress	sexual maturity	brain liver axis	Responds to activation by environmental stress and pro-inflammatory cytokines by phosphorylating a number of transcription factors, primarily components of AP-1 such as JUN and ATF2 and thus regulates AP-1 transcriptional activity (By similarity). May play a role in the development of the central nervous system during embryogenesis. May play a role in the regulation of the circadian clock
BCL2 interacting protein 3 like	419522	A0A1D5PPS6, Q5ZLK0	1.45432	mitochondrion	cell	Ubiquitous, fat, ovary, bone marrow>others (little expression in the liver)	0	BNIP3L	Response to stress	liver metabolism	liver cell met	Key regulator of mitochondrial quality that mediates the repairing or degradation of unhealthy mitochondria in response to mitochondrial damage. Apoptosis, Host-virus interaction
poly(ADP-ribose) polymerase family member 16	415534	F1NBH6	1.44095	nucleus, endoplasmic reticulum	cell	Ubiquitous, ovary, endometrium>others (little expression in the liver)	1	PARP16	Response to stress	liver metabolism		Intracellular mono-ADP-ribosyltransferase that may play a role in different processes through the mono-ADP-ribosylation of proteins involved in those processes. Unfolded protein response
cytochrome b5 type A	414798	P00174	1.38279	endoplasmic reticulum	cell	Liver>kidney>fat, duodenum etc.	1	CYB5A	Response to stress	liver metabolism	liver oxydative stress	Electron transport, Transport. Oxidation-reduction process
selenoprotein S	415522	E1C5C5	1.34671	cytoskeleton, endoplasmic reticulum, (secreted VLDL?)	cell	Testis, colon, duodenum, small intestine>others (little expression in the liver)	1	SELENOS	Response to stress	liver metabolism	liver cell met	Involved in the degradation process of misfolded endoplasmic reticulum (ER) luminal proteins. Participates in the transfer of misfolded proteins from the ER to the cytosol, where they are destroyed by the proteasome in a ubiquitin-dependent manner.
Parkinson disease (autosomal recessive, early onset) 7	395277	Q8UW59	1.33527	nucleus, mitochondrion, membrane	cell	Ubiquitous	0	PARK7	Response to stress	immunity	immunity	Autophagy, DNA damage, DNA repair, Fertilization, Inflammatory response, Stress response
serine/threonine kinase 25	378801	A0A1D5PPH4	1.23018	Golgi apparatus	cell	Ubiquitous	0	STK25	Response to stress	liver metabolism	liver oxydative stress	Oxidant stress-activated serine/threonine kinase that may play a role in the response to environmental stress. Targets to the Golgi apparatus where it appears to regulate protein transport events, cell adhesion, and polarity complexes important for cell migration.
RAD23 homolog B, nucleotide excision repair protein	431623	F1N9B7	4.10691	cytosol	cell	Liver=fat=placenta>testis etc.	0	RAD23B	Response to stress (DNA repair)	liver metabolism	liver cell met	DNA damage, DNA repair, Ubl conjugation pathway
KIAA0146	421106	?	2.85781	absence of signal peptide	cell	Ubiquitous (little expression in the liver)	0	LOC421106/KIAA0146/SPIDR	Response to stress (DNA repair)	liver metabolism	liver cell met	Plays a role in DNA double-strand break (DBS) repair via homologous recombination (HR). Serves as a scaffolding protein that helps to promote the recruitment of DNA-processing enzymes like the helicase BLM and recombinase RAD51 to site of DNA damage, and hence contributes to maintain genomic integrity. DNA damage, DNA recombination, DNA repair
nucleic acid binding protein 1	424046	R4GHL6	1.87602	cytosol, nucleus	cell	Ubiquitous, Small intestine>spleen>lymph node etc. (very little expression in the liver)	0	OBFC2A/NABP1	Response to stress (DNA repair)	liver metabolism	liver cell met	Component of the SOSS complex, a multiprotein complex that functions downstream of the MRN complex to promote DNA repair and G2/M checkpoint. DNA damage, DNA repair
cyclin dependent kinase 1	396252	P13863	1.73984	nucleus, cystoskeleton	cell	Testis, placenta, lymph node, bone marrow (very little expression in the liver)	0	CDK1	Response to stress (DNA repair)	sexual maturity	mitosis	Plays a key role in the control of the eukaryotic cell cycle. It is required in higher cells for entry into S-phase and mitosis. Cell cycle, Cell division, Mitosis
ribonucleotide reductase regulatory TP53 inducible subunit M2B	420253	A0A1D5PI47	1.39611	cytosol, mitochondrion, nucleus	cell	Thyroid>others (little expression in the liver)	1	RRM2B	Response to stress (DNA repair)	sexual maturity	mitosis	Plays a pivotal role in cell survival by repairing damaged DNA in a p53/TP53-dependent manner. Supplies deoxyribonucleotides for DNA repair in cells arrested at G1 or G2. Contains an iron-tyrosyl free radical center required for catalysis. DNA damage, DNA repair, DNA replication
poly(ADP-ribose) polymerase family member 4	418958	A0A1D5PL17	1.36016	cytosol, cytoskeleton	cell	Ubiquitous, colon, duodenum, small intestine, stomach, thyroid>others (little expression in the liver)	0	PARP4	Response to stress (DNA repair)	liver metabolism	liver cell met	NAD+ + (ADP-D-ribosyl)(n)-acceptor = nicotinamide + (ADP-D-ribosyl)(n+1)-acceptor. DNA repair, cell death
prostaglandin reductase 1	427337	Q5ZII4/F1NCM5	1.42607	cytoplasm	cell	Liver, kidney, duodenum, small intestine	0	PTGR1	Response to stress (inflammation)	sexual maturity	steroid hormone met	Functions as 15-oxo-prostaglandin 13-reductase and acts on 15-oxo-PGE1, 15-oxo-PGE2 and 15-oxo-PGE2-alpha.
ferric chelate reductase 1	429082	E1C859	1.93889	integral component of membrane	cell	Liver >placenta etc.	5	FRRS1	Response to stress (oxidation-reduction process)	liver metabolism	liver cell met	Ferric-chelate reductases reduce Fe3+ to Fe2+ before its transport from the endosome to the cytoplasm. Oxido-reduction processes
peptidylprolyl isomerase D	428725	E1BXG9	1.48952	nucleus, cytosol	cell	Ubiquitous	0	PPID	Response to stress/protein metabolism	liver metabolism	liver cell met	Apoptosis, Protein transport, Transport, Protein folding
phosphodiesterase 11A	424133	A0A1D5P7N2	24.1354	cytosol	cell	Prostate>fat=liver	0	PDE11A	Signaling	lipid metabolism	lipid esterification	Signal transduction
ras association domain-containing protein 3	417828	Q5ZIY7	3.97289	plasma membrane, cytosol	cell	Ubiquitous (very little expression in the liver)	0	RASSF3	Signaling	liver metabolism	liver cell met	signal transduction
secretin receptor precursor	770943	D2CP28	2.7405	integral component of membrane	cell	Duodenum>pancreas>lung>kidney=small intestine (no expression in the liver)	5	SCTR	Signaling	digestion		This is a receptor for secretin. The activity of this receptor is mediated by G proteins which activate adenylyl cyclase. Secretin : Stimulates formation of NaHCO(3)-rich pancreatic juice and secretion of NaHCO(3)-rich bile and inhibits HCl production by the stomach.Hormone
endothelin-1 receptor precursor	373908	O73739	2.58415	plasma membrane	cell	Endometrium>ovary>lung>prostate (little expression in the liver)	6	EDNRA	Signaling	liver metabolism	liver cell met	G-protein coupled receptor, Receptor, Transducer.Endothelins are endothelium-derived vasoconstrictor peptides.
salt inducible kinase 1	395417	Q9IA88	2.35882	cytoplasm	cell	Ubiquitous (liver =bone marrow etc.)	0	SIK1	Signaling	carbohydrate	insuline metabolism	Phosphorylates IRS1 in insulin-stimulated adipocytes, potentially modulating the efficiency of insulin signal transduction. Inhibits CREB activity by phosphorylating and repressing the CREB-specific coactivators, CRTC1-3
protein kinase (cAMP-dependent, catalytic) inhibitor alpha	396333	Q90641	2.14358	nucleus	cell	Heart=brain>thyroid (no expression in the liver)	0	PKIA	Signaling	liver metabolism	liver cell met	Extremely potent competitive inhibitor of cAMP-dependent protein kinase activity, this protein interacts with the catalytic subunit of the enzyme after the cAMP-induced dissociation of its regulatory chains.
bone marrow stromal cell antigen 1	422828	E5G6H7	1.8163	plasma membrane	cell	Ubiquitous, Bone marrow, duodenum>others	0	BST1	Signaling	liver metabolism	liver cell met	Synthesizes the second messengers cyclic ADP-ribose and nicotinate-adenine dinucleotide phosphate, the former a second messenger that elicits calcium release from intracellular stores. May be involved in pre-B-cell growth
G protein subunit gamma 10	769603	E1C795	1.74341	plasma membrane	cell	Ubiquitous, fat, prostate, placenta> etc. (little expression in the liver)	0	GNG10	Signaling	liver metabolism	liver cell met	Guanine nucleotide-binding proteins (G proteins) are involved as a modulator or transducer in various transmembrane signaling systems. Signal transduction
Ral GEF with PH domain and SH3 binding motif 2	424429	Q5ZJK0	1.57472	plasma membrane, cytoplasm	cell	Small intestine, duodenum, brain, etc. (very little expression in the liver)	0	RALGPS1	Signaling	liver metabolism	liver cell met	Guanine nucleotide exchange factor (GEF) for the small GTPase RALA. May be involved in cytoskeletal organization
neuroepithelial cell transforming 1	416693	Q5ZJM0	1.57339	nucleus, plasma membrane	cell	Colon>esophagus, small intestine, placenta, etc. (very little expression in the liver)	0	NET1	Signaling	liver metabolism	liver cell met	Acts as guanine nucleotide exchange factor (GEF) for RhoA GTPase
MCF.2 cell line derived transforming sequence like	418748	R4GL74	1.54093	intracellular	cell	Ubiquitous, brain, fat>others (very little expression in the liver)	0	MCF2L	Signaling	liver metabolism	liver cell met	Probably functions as a guanine nucleotide exchange factor.
protein phosphatase 2 regulatory subunit B'gamma	423460	Q5F3C6/A0A1D5P0T7	1.48792	cytosol, Golgi apparatus, nucleus	cell	Ubiquitous, lymph node, testis> others etc. (little expression in the liver)	0	PPP2R5C	Signaling	liver metabolism	liver cell met	Signal transduction
inositol monophosphatase 2	421032	F1P0Q6	1.42898	cytoplasm	cell	Kidney>pancreas, skin, esophagus, colon (very little expression in the liver)	0	IMPA2	Signaling	mineral metabolism	mineral metabolism	Myo-inositol phosphate + H2O = myo-inositol + phosphate. Inositol metabolic process
serine/threonine kinase like domain containing 1	417154	E1C133	1.39542	absence of signal peptide	cell	Almost exclusively in the testis	0	STKLD1	Signaling	?	?	? ATP binding
DnaJ heat shock protein family (Hsp40) member C25	431639	F1NCU8	1.36892	integral component of membrane	cell	Liver>>others	2	DNAJC25	Signaling	liver metabolism	liver cell met	Guanine nucleotide-binding proteins (G proteins) are involved as a modulator or transducer in various transmembrane signaling systems. Chaperone
sortilin related VPS10 domain containing receptor 2	428797	F1N8X3	1.34197	integral component of membrane	cell	Brain>prostate, bladder (very little expression in the liver)	1	SORCS2	Signaling	sexual maturity	brain liver axis	Neuropeptide signaling pathway
Rho GTPase activating protein 11A	423289	A1KXK7	1.33773	absence of signal peptide	cell	Lymph node, testis, bone marrow>others (very little expression in the liver)	0	ARHGAP11A	Signaling	liver metabolism	liver cell met	Signal transduction
inositol hexakisphosphate kinase 2	416010	F1N860	1.33297	nucleus	cell	Ubiquitous (very little expression in the liver)	0	IP6K2	Signaling	mineral metabolism	mineral metabolism	Converts inositol hexakisphosphate (InsP6) to diphosphoinositol pentakisphosphate (InsP7/PP-InsP5). Converts 1,3,4,5,6-pentakisphosphate (InsP5) to PP-InsP4. Inositol phosphate biosynthetic process
family with sequence similarity 13 member A	422515	A0A1D5NZ18	1.31979	?	cell	Fat, placenta, thryroid, duodenum (little expression in the liver)	0	FAM13A	Signaling	liver metabolism	liver cell met	Signal transduction
Ras homolog enriched in brain	420434	A0A1D5PM40	1.31807	nucleus	cell	Ubiquitous, brain, fat, thyroid, placenta>others	0	RHEB	Signaling	liver metabolism	liver cell met	Activates the protein kinase activity of mTORC1, and thereby plays a role in the regulation of apoptosis.
A-kinase anchoring protein 9	395695	A0A1D5PNE9, Q9W6V0	1.30033	?	cell	Ubiquitous, colon, kidney, small intestine>others	0	AKAP9	Signaling	liver metabolism	liver cell met	Scaffolding protein that assembles several protein kinases and phosphatases on the centrosome and Golgi apparatus. Required to maintain the integrity of the Golgi apparatus. Signal transduction and transport
molybdenum cofactor sulfurase	420964	F1NQ69	6.20588	absence of signal peptide	cell	Liver>intestine>duodenum>ovary)	0	MOCOS	Vitamin and cofactor metabolisms	liver metabolism		Sulfurates the molybdenum cofactor. Sulfation of molybdenum is essential for xanthine dehydrogenase (XDH) and aldehyde oxidase (ADO) enzymes in which molybdenum cofactor is liganded by 1 oxygen and 1 sulfur atom in active form.
methylenetetrahydrofolate reductase	419489	E1BXL1	2.23784	cytosol	cell	Ubiquitous in other tissues (very little expression in the liver)	0	MTHFR	Vitamin and cofactor metabolisms	protein metabolism	protein synthesis metabolism	Catalyzes the conversion of 5,10-methylenetetrahydrofolate to 5-methyltetrahydrofolate, a co-substrate for homocysteine remethylation to methionine. Cellular amino acid metabolic process
methylenetetrahydrofolate dehydrogenase (NADP+ dependent) 2, methenyltetrahydrofolate cyclohydrolase	426126	Q5ZKA5	1.97783	mitochodrion	cell	Lymph node>fat=bladder etc. (very little expression in the liver)	0	MTHFD2	Vitamin and cofactor metabolisms	lipid metabolism	lipid metabolism	Although its dehydrogenase activity is NAD-specific, it can also utilize NADP at a reduced efficiency. Folic acid metabolic process
retinoid X receptor gamma	396231	P28701	1.93133	nucleus	cell	Heart, lung, etc. (no expression in the liver)	0	RXRG	Vitamin and cofactor metabolisms	vitamin metabolism	vitamin	Receptor for retinoic acid. Retinoic acid receptors bind as heterodimers to their target response elements in response to their ligands, all-trans or 9-cis retinoic acid, and regulate gene expression in various biological processes. The RAR/RXR heterodimers bind to the retinoic acid response elements (RARE) composed of tandem 5'-AGGTCA-3' sites known as DR1-DR5. The high affinity ligand for RXRs …
molybdenum cofactor synthesis 2	427199	A0A140T8H0	1.89183	cytosol	cell	Ubiquitous	0	LOC101748752;MOCS2	Vitamin and cofactor metabolisms	liver metabolism	liver cell met	Catalytic subunit of the molybdopterin synthase complex, a complex that catalyzes the conversion of precursor Z into molybdopterin.Molybdopterin cofactor biosynthetic process (essential for the functionnality of certain oxidases
nicotinamide riboside kinase 1	427257	E1C350	1.47856	cytosol	cell	Ubiquitous	0	NMRK1	Vitamin and cofactor metabolisms	liver metabolism	liver cell met	Pyridine nucleotide biosynthesis
vitamin K epoxide reductase complex subunit 1 like 1	408253	F1P573	1.45791	integral component of membrane	cell	Fat>>others	2	VKORC1L1	Vitamin and cofactor metabolisms	vitamin metabolism	vitamin	Involved in vitamin K metabolism. Can reduce inactive vitamin K 2,3-epoxide to active vitamin K (in vitro), and may contribute to vitamin K-mediated protection against oxidative stress.
6-pyruvoyltetrahydropterin synthase	374144	F1NL99	1.40795	mitochondrion	cell	Ubiquitous	0	PTS	Vitamin and cofactor metabolisms	protein metabolism		Tetrahydrobiopterin biosynthesis. Involved in the biosynthesis of tetrahydrobiopterin, an essential cofactor of aromatic amino acid hydroxylases. Catalyzes the transformation of 7,8-dihydroneopterin triphosphate into 6-pyruvoyl tetrahydropterin.
solute carrier family 25 member 20	416062	R4GLG2	1.32313	cytosol, mitochondrion	cell	Liver, duodenum, small intestine >others	3	SLC25A20	Vitamin and cofactor metabolisms	liver metabolism	liver cell met	Mediates the transport of acylcarnitines of different length across the mitochondrial inner membrane from the cytosol to the mitochondrial matrix for their oxidation by the mitochondrial fatty acid-oxidation pathway.
cathepsin E-A-like	417848	E1C897	34.8459	extracellular region or secreted	secreted	no human homolog	0	CTSEAL	?	protein metabolism	protein catabolism	May exhibit a aspartic-type endopeptidase activity
Cysteine-rich with EGF-like domain protein 2 precursor	417735	E1BQM1	2.34949	extracellular region or secreted	secreted	Ubiquitous (very little expression in the liver)	0	CRELD2;LOC101751435	?	sexual maturation	neuronal regulation	May regulate transport of alpha4-beta2 neuronal acetylcholine receptor.
draxin precursor	419492	B6ZI38	3.08573	extracellular region or secreted	secreted	Brain>testis (no expression in the liver)	1	DRAXIN	Anatomical structure development	sexual maturation	neural development	Developmental protein. Chemorepulsive axon guidance protein required for the development of spinal cord and forebrain commissures. Acts as a chemorepulsive guidance protein for commissural axons during development. Able to inhibit or repel neurite outgrowth from dorsal spinal cord. Inhibits the stabilization of cytosolic beta-catenin (CTNNB1) via its interaction with LRP6, thereby acting as an an…
nidogen 1	395531	A0A1D5PJ08	2.77062	extracellular region or secreted	secreted	Ubiquitous (Placenta >bladder, endometrium, fat>liver)	0	NID1	Anatomical structure development	liver metabolism	anatomical liver development	Sulfated glycoprotein widely distributed in basement membranes and tightly associated with laminin. Also binds to collagen IV and perlecan. It probably has a role in cell-extracellular matrix interactions
fibulin-1 precursor	373979	O73775	2.34608	extracellular region or secreted, cytosol, nucleus	secreted	Bladder=placenta (no expression in the liver)	0	FBLN1	Anatomical structure development	liver metabolism	anatomical liver development	Incorporated into fibronectin-containing matrix fibers. May play a role in cell adhesion and migration along protein fibers within the extracellular matrix (ECM). Could be important for certain developmental processes and contribute to the supramolecular organization of ECM architecture, in particular to those of basement membranes.
fibroblast growth factor 23	428104	R4GIR0	1.77887	extracellular region or secreted	secreted	Almost exclusively in the liver >>>heart	0	FGF23	Anatomical structure development	bone remodelling	vitamin D regulator	Regulator of phosphate homeostasis. Regulator of vitamin-D metabolism. Negatively regulates osteoblast differentiation and matrix mineralization.
bone morphogenetic protein 7	395494	F1NUT2	1.6349	extracellular region or secreted	secreted	Thyroid>placenta>brain. No expression in the liver	0	BMP7	Anatomical structure development	bone remodelling	bone metabolism	Induces cartilage and bone formation. May be the osteoinductive factor responsible for the phenomenon of epithelial osteogenesis. Plays a role in calcium regulation and bone homeostasis.
ADAM metallopeptidase with thrombospondin type 1 motif 5	427971	F1P3S7	1.72407	extracellular region or secreted	secreted	Ovary, placenta, fat, endometrium etc. (very little expression in the liver)	0	ADAMTS5	Anatomical structure development	liver metabolism	anatomical liver development	Metalloproteinase that plays an important role in connective tissue organization, development, inflammation, arthritis, and cell migration. Defense response to bacteria
thrombospondin 2	414837	P35440	1.53004	extracellular region or secreted	secreted	Bladder>endometrium, ovary, skin (very little expression in the liver)	0	THBS2	Anatomical structure development	liver metabolism	anatomical liver development	Adhesive glycoprotein that mediates cell-to-cell and cell-to-matrix interactions. Cell adhesion
phosphoethanolamine/phosphocholine phosphatase	395650	O73884	1.34915	extracellular region or secreted	secreted	Testis, spleen, placenta, bone marrow (no expression in the liver)	0	PHOSPHO1	Anatomical structure development	bone remodelling	bone mineralization	Phosphatase that has a high activity toward phosphoethanolamine (PEA) and phosphocholine (PCho). Involved in the generation of inorganic phosphate for bone mineralization.
myeloid derived growth factor	420161	Q5ZMF4	1.34707	extracellular region or secreted	secreted	Ubiquitous	0	MYDGF	Anatomical structure development	anatomical structure development	cardiac myocyte development	Bone marrow-derived monocyte and paracrine-acting protein that promotes cardiac myocyte survival and adaptive angiogenesis for cardiac protection and/or repair after myocardial infarction. Angiogenesis, Apoptosis
myocilin	424391	F1NJM9	1.478	extracellular region or secreted	secreted	Fat, esophagus, stomach (no expression in the liver)		MYOC	Anatomical structure development (cell adhesion and migration)	liver metabolism	liver cell metabolism	Secreted glycoprotein regulating the activation of different signaling pathways in adjacent cells to control different processes including cell adhesion, cell-matrix adhesion, cytoskeleton organization and cell migration.
multimerin 1	428741	F1NAE9	1.86654	extracellular region or secreted	secreted	Placenta> bladder etc. (very little expression in the liver)	0	MMRN1	Blood pressure/coagulation	blood homeostasis	blood coagulation	Blood coagulation. Carrier protein for platelet (but not plasma) factor V/Va. Plays a role in the storage and stabilization of factor V in platelets.
iduronidase, alpha-L-	427294	Q5F366	1.46977	extracellular region or secreted/lysosome	secreted	Ubiquitous, fat, spleen, stomach > others (very little expression in the liver)	0	IDUA	Carbohydrate metabolism	carbohydrate metabolism	carbohydrate metabolism	Hydrolysis of unsulfated alpha-L-iduronosidic linkages in dermatan sulfate. Glycosaminoglycan catabolic process
serine peptidase inhibitor, Kazal type 4	768734	?	1.6887	extracellular region or secreted	secreted	Colon, small intestine, endometrium (no expression in the liver)	0	SPINK4	Carbohydrate metabolism/protein metabolism	carbohydrate metabolism	insuline regulation/protease inhibitor	SPINK4: Inhibits the glucose-induced insulin secretion from perfused pancreas; also plays a role in the immune system. Does not inhibit trypsin.
plasma glutamate carboxypeptidase precursor	420238	A0A1D5PHZ5	8.37277	extracellular region or secreted	secreted	ubiquitous, thyroid>>ovary	0	CPQ	Hormone metabolism	sexual maturation	thyroid metabolism	Carboxypeptidase that may play an important role in the hydrolysis of circulating peptides. Catalyzes the hydrolysis of dipeptides with unsubstituted terminals into amino acids. May play a role in the liberation of thyroxine hormone from its thyroglobulin (Tg) precursor.
spondin 2	422905	A0A1D5PVD0	1.80182	extracellular region or secreted	secreted	Prostate>endometrium>fat etc.(very little expression in the liver)	0	SPON2	Immune response	Immune response	Immune response	Cell adhesion protein that promotes adhesion and outgrowth of hippocampal embryonic neurons. Binds directly to bacteria and their components and functions as an opsonin for macrophage phagocytosis of bacteria. Essential in the initiation of the innate immune response and represents a unique pattern-recognition molecule in the ECM for microbial pathogens (By similarity). Binds bacterial lipopolysa…
vitellogenin-3 precursor	424534	Q91025	45.8818	extracellular region or secreted	secreted	no human homolog	0	VTG3	Ion metabolism	protein metabolism	egg yolk precursor: protein	Precursor of the egg-yolk proteins that are sources of nutrients during early development of oviparous organisms. Phosvitin is believed to be of importance in sequestering calcium, iron and other cations for the developing embryo.
vitellogenin-1 precursor	424547	P87498	33.7868	extracellular region or secreted	secreted	no human homolog	0	VTG1	Ion metabolism	protein metabolism	egg yolk precursor: protein	Precursor of the egg-yolk proteins that are sources of nutrients during early development of oviparous organisms. Phosvitin is believed to be of importance in sequestering calcium, iron and other cations for the developing embryo.
ceruloplasmin	771940	A0A1D5PBP6	1.49763	extracellular region or secreted	secreted	Exclusively in the liver	0	CP	Ion metabolism (transport)	ion metabolism	transport	Ceruloplasmin is a blue, copper-binding (6-7 atoms per molecule) glycoprotein. It has ferroxidase activity oxidizing Fe2+ to Fe3+ without releasing radical oxygen species. It is involved in iron transport across the cell membrane. Provides Cu2+ ions for the ascorbate-mediated deaminase degradation of the heparan sulfate chains of GPC1. May also play a role in fetal lung development or pulmonary a…
apovitellenin-1 precursor	396476	P02659	42.3768	extracellular region or secreted	secreted	no human homolog	0	APOV1	Lipid metabolism	protein metabolism	lipid transport of egg yolk compounds	Protein component of the very low density lipoprotein (VLDL) of egg-laying females. Potent lipoprotein lipase inhibitor, preventing the loss of triglycerides from VLDL on their way from the liver to the growing oocytes.
microsomal triglyceride transfer protein-like	769580	F1NPK5	7.65267	extracellular region or secreted	secreted	no human homolog	1	MTTPL	Lipid metabolism	lipid metabolism	lipid transport	Catalyzes the transport of triglyceride, cholesteryl ester, and phospholipid between phospholipid surfaces. Required for the secretion of plasma lipoproteins that contain apolipoprotein B.
apolipoprotein B precursor	396535	Q197X2	5.12867	extracellular region or secreted, cytosol, nucleus	secreted	Liver>small intestine and duodenum	0	APOB	Lipid metabolism	protein metabolism	lipid transport of egg yolk compounds	Apolipoprotein B is a major protein constituent of chylomicrons, VLDL and LDL. It functions as a recognition signal for the cellular binding and internalization of LDL particles by the apoB/E receptor. Cholesterol metabolism, Lipid metabolism, Lipid transport, Steroid metabolism, Sterol metabolism, Transport
phospholipase A2 group XIIA	772082	?	1.929	extracellular region or secreted	secreted	Ubiquitous, thyroid>prostate	0	PLA2G12A	Lipid metabolism (catabolism)	lipid metabolism	lipid metabolism	PA2 catalyzes the calcium-dependent hydrolysis of the 2-acyl groups in 3-sn-phosphoglycerides. Does not exhibit detectable activity toward sn-2-arachidonoyl- or linoleoyl-phosphatidylcholine or -phosphatidylethanolamine.
proprotein convertase subtilisin/kexin type 6	395454	A0A1D5NX54	2.20846	extracellular region or secreted	secreted	Liver=spleen>placenta>testis=brain=colon	0	PCSK6	Protein metabolism	protein metabolism	protein synthesis metabolism	Serine endoprotease that processes various proproteins by cleavage at paired basic amino acids, recognizing the RXXX[KR]R consensus motif. Likely functions in the constitutive secretory pathway, with unique restricted distribution in both neuroendocrine and non-neuroendocrine tissues.
papilin, proteoglycan like sulfated glycoprotein	428873	A0A1D5P243	2.74129	extracellular region or secreted	secreted	Spleen, kidney, lymph>endometrium (very little expression in the liver)	1	PAPLN	Protein metabolism (catabolism)	protein metabolism	catabolism	Essential extracellular matrix (ECM) protein that influences cell rearrangements. May act by modulating metalloproteinases action during organogenesis. Able to non-competitively inhibit procollagen N-proteinase, an ADAMTS metalloproteinase
WAP four-disulfide core domain 8	419301	?	20.8691	extracellular region or secreted	secreted	Thyroid, testis (no expression in the liver)	0	WFDC8	Protein metabolism (inhibition)	protein metabolism	Protease inhibition	?, Serine-protease inhibitor
zona pellucida sperm-binding protein 1 precursor	395418	A0A1L1RLY2	15.0573	extracellular region or secreted	secreted	Testis>fat (no expression in the liver)	1	ZP1	Reproduction/Fertilization	reproduction	fertilization	May be implicated in the gamete interaction during fertilization
lactadherin isoform 1 precursor	415494	E1C0K5	5.75338	extracellular region or secreted	secreted	Very little in the liver (Heart>>endometrium>ovary>fat)	1	MFGE8	Reproduction/Fertilization	reproduction	fertilization	Contributes to phagocytic removal of apoptotic cells in many tissues. Plays an important role in the maintenance of intestinal epithelial homeostasis and the promotion of mucosal healing. Zona pellucida-binding protein which may play a role in gamete interaction
ovochymase 1	769290	F1NZZ9	4.01427	extracellular region or secreted	secreted	Skin>kidney>lung (no expression in the liver)	1	OVCH1	Reproduction/Fertilization	reproduction	fertilization	Converts the glycoprotein envelope surrounding the egg from an unfertlizable to a fertlizable form during its transit through the pars recta portion of the oviduct by selectively hydrolyzing the envelope glycoprotein gp43. The egg envelope is converted to a sperm-penetrable form, via an increase in sperm binding.
long intergenic non-protein coding RNA 954	421956	F1NV36	2.97433	extracellular region or secreted	secreted	Spleen, lymph node>ovary (no expression in the liver))	0	LINC00954	Reproduction/Fertilization	sexual maturation		Contains a Zona pellucida superfamily domain
DnaJ heat shock protein family (Hsp40) member B9	417783	Q5ZIX7	2.26101	extracellular region or secreted	secreted	Ubiquitous	1	DNAJB9	Response to stress	liver metabolism	response to stress	Involved in endoplasmic reticulum-associated degradation (ERAD) of misfolded proteins. Acts as a co-chaperone with an Hsp70 protein (By similarity).
riboflavin-binding protein precursor	396449	P02752	66.9277	extracellular region or secreted	secreted	no human homolog	0	RBP	Vitamin and cofactor metabolisms	vitamin metabolism	transport	Required for the transport of riboflavin to the developing oocyte.
avidin-related protein 6-like	426220	A0A1L1RKY8	10.4822	extracellular region or secreted	secreted	no human homolog	0	LOC426220	Vitamin and cofactor metabolisms	vitamin metabolism	transport	The biological function of avidin is not known. Forms a strong non-covalent specific complex with biotin (one molecule of biotin per subunit of avidin).
transcobalamin 2	429737	?	5.4719	extracellular region or secreted	secreted	Very little (Kidney>baldder>intestine>fat)	0	TCN2	Vitamin and cofactor metabolisms	vitamin metabolism	transport	Primary vitamin B12-binding and transport protein. Delivers cobalamin to cells. Cobalt transport, Ion transport, vitamine B12 Transport
vitamin D binding protein	395696	Q9W6F5	1.48337	extracellular region or secreted	secreted	Almost exclusively in the liver (a little in gall bladder)	0	GC	Vitamin and cofactor metabolisms	vitamin metabolism	transport	Vitamin D metabolic process. Involved in vitamin D transport and storage. Biomineralization
